# Supplementary material for: Holistic analysis of lysine acetylation in aquaculture pathogenic bacteria Vibrio alginolyticus under bile salt stress
Source: Front Vet Sci. 2023 Apr 27;10:1099255. doi: 10.3389/fvets.2023.1099255 (PMC10172577; doi:10.3389/fvets.2023.1099255)
Supplement: Supplementary Table 1 — Acetylated proteins and sites identified under bile salt stress in V. alginolyticus. [file Table_1.XLSX]

## Sheet: Sheet1
Accession	Protein Accessions	Description	Positions within proteins
A0A0H0YAM0_VIBAL	KOE07053.1	acetyl-CoA carboxylase subunit alpha	Acetyl [K45; K46]
A0A0G9LV33_VIBAL	ARP29951.1	Biotin carboxylase	Acetyl [K40; K176; K310]
A0A1W6VCA7_VIBAL	WP_086049007.1	acetyl-CoA carboxylase carboxyltransferase subunit beta	Acetyl [K181]
A0A0H0YKB3_VIBAL	ARP22540.1	Isocitrate lyase	Acetyl [K215; K338]
A0A0H0YHN0_VIBAL	KPM92577.1	pyruvate dehydrogenase	Acetyl [K42; K248; K303; K325; K339; K359; K373; K409; K483; K716]
A0A7Y0MTR9_VIBAL	KIP81862.1	acetate kinase	Acetyl [K109; K133]
A0A0H0YEB2_VIBAL	ALR91959.1	acetate kinase	Acetyl [K109; K133; K134]
A0A1W6W8A3_VIBAL	ARP14367.1	Aconitate hydratase 2	Acetyl [K135; K145; K203; K227; K229; K567; K610; K819]
D0WZ57_VIBAL	VAGM004193	Aconitate hydratase B	Acetyl [K135; K145; K203; K227; K229; K567; K610; K782; K819]
A0A0L7ZG27_VIBAL	KOE88879.1	C4-dicarboxylate ABC transporter substrate-binding protein	Acetyl [K188; K204; K284; K294; K295]
A0A0L7ZFH6_VIBAL	KIP81309.1	MSHA biogenesis protein MshE	Acetyl [K248]
A0A0L7Z404_VIBAL	WP_053309544.1	arginine N-succinyltransferase	Acetyl [K239]
A0A0L7Z4G4_VIBAL	WP_053309636.1	response regulator transcription factor	Acetyl [K156]
A0A0L7Z4L2_VIBAL	KOE84904.1	glycosyl transferase	Acetyl [K105]
A0A0L7YXY5_VIBAL	KOE82736.1	pyruvate formate-lyase	Acetyl [K55; K234; K238; K539; K586; K723]
A0A0L7YY16_VIBAL	WP_053310113.1	alanine dehydrogenase	Acetyl [K10]
A0A0L7YYH2_VIBAL	WP_053310250.1	SDR family oxidoreductase	Acetyl [K253]
A0A0L7YWN4_VIBAL	WP_053310546.1	DUF496 family protein	Acetyl [K75]
A0A0L7YTX3_VIBAL	WP_053311322.1	TetR/AcrR family transcriptional regulator	Acetyl [K147]
A0A0H0YEE8_VIBAL	ARP48855.1	Aldehyde-alcohol dehydrogenase	Acetyl [K65; K270; K295; K442; K456; K584; K701; K879; K888]
A0A1W6VDN9_VIBAL	WP_086049038.1	bifunctional acetaldehyde-CoA/alcohol dehydrogenase	Acetyl [K442; K456]
A0A0G9M3S9_VIBAL	AGV15989.1	alanine dehydrogenase	Acetyl [K10; K151; K349]
A0A1W6VLF8_VIBAL	WP_086051351.1	aldehyde dehydrogenase	Acetyl [K351]
A0A0P7F119_VIBAL	ANP66725.1	L-asparaginase 2	Acetyl [K216]
A0A0H0YCP6_VIBAL	ARP04148.1	Glycerol-3-phosphate regulon repressor	Acetyl [K15]
A0A0H0YCM1_VIBAL	ARP19302.1	Peptidyl-prolyl cis-trans isomerase A precursor	Acetyl [K49]
A0A0H0YHB4_VIBAL	AVF69780.1	YajG family lipoprotein	Acetyl [K141]
A0A0H0YCR4_VIBAL	AVF69789.1	FAD:protein FMN transferase	Acetyl [K321]
A0A0H0YB27_VIBAL	AVF66437.1	glycine cleavage system transcriptional repressor	Acetyl [K129]
A0A0H0YB98_VIBAL	KIP74731.1	ArsC family transcriptional regulator	Acetyl [K91]
A0A0H0Y9V9_VIBAL	ARP13955.1	UPF0352 protein AOG25_01300	Acetyl [K14]
A0A0N8HRC5_VIBAL	ANP65135.1	diguanylate phosphodiesterase	Acetyl [K532; K615]
A0A0H0YA12_VIBAL	ARP08731.1	DUF4250 domain-containing protein	Acetyl [K62]
A0A0H0Y814_VIBAL	ARP08699.1	Carboxynorspermidine synthase	Acetyl [K41]
A0A0H0Y7Y0_VIBAL	ARP23888.1	chemotaxis protein	Acetyl [K238]
A0A0H0Y949_VIBAL	ARO98882.1	Uncharacterized protein	Acetyl [K70]
A0A0H0YBI7_VIBAL	SQA42293.1	Uncharacterized protein conserved in bacteria	Acetyl [K62]
A0A0H0YGB1_VIBAL	SUQ35899.1	putative phasin family protein PhaP	Acetyl [K15; K78]
A0A0L8C9Q5_VIBAL	ANP64945.1	LysR family transcriptional regulator	Acetyl [K26]
A0A0L7TK01_VIBAL	ARP26172.1	Phospho-alpha-glucosidase PagL	Acetyl [K375]
A0A0H0YHH2_VIBAL	OSP15569.1	DUF1840 domain-containing protein	Acetyl [K48]
A0A0H0YHL3_VIBAL	ANP66966.1	peroxiredoxin	Acetyl [K121]
A0A0H0YHQ3_VIBAL	ARP15953.1	Arylsulfatase precursor	Acetyl [K111; K228]
A0A0L8D7Z6_VIBAL	KOE06400.1	Nuclear transport factor 2 family protein	Acetyl [K3]
A0A0G9M4G9_VIBAL	KPM98855.1	GntR family transcriptional regulator	Acetyl [K198]
A0A0L8D894_VIBAL	KIP83850.1	histidine kinase	Acetyl [K237]
A0A0L8D7Z0_VIBAL	ARP32959.1	Uncharacterized protein	Acetyl [K156]
A0A0H0YJE7_VIBAL	ARP07824.1	transcriptional regulator	Acetyl [K99]
A0A0P7E7C8_VIBAL	ANP64364.1	FAD-dependent oxidoreductase	Acetyl [K121]
A0A0H0YP45_VIBAL	GAD71126.1	DNA repair protein	Acetyl [K122]
A0A0H0YJM0_VIBAL	ANP64219.1	gonadoliberin III	Acetyl [K111; K167]
A0A0G9M881_VIBAL	ARP17877.1	DUF2498 family protein	Acetyl [K68]
A0A0H0YHY0_VIBAL	KOF35509.1	UPF0227 protein AOG25_06920	Acetyl [K48; K114]
A0A0L8D8R2_VIBAL	KLI74463.1	CBS domain containing protein	Acetyl [K59]
A0A0G9LZR7_VIBAL	KZC47985.1	acyl carrier protein	Acetyl [K78]
A0A0H0YAV3_VIBAL	ALR93590.1	PTS glucose transporter subunit IIBC	Acetyl [K9]
A0A0H0YKP6_VIBAL	ARP32164.1	Yqey-like protein	Acetyl [K126]
A0A0H0YFC4_VIBAL	KPM88103.1	ribonuclease activity regulator protein RraA	Acetyl [K118]
A0A0P7EE43_VIBAL	KPM97937.1	transcriptional regulator	Acetyl [K70]
A0A0H0YEH7_VIBAL	EAS78038.1	transcriptional regulator, LysR family protein	Acetyl [K150]
A0A0H0YDI4_VIBAL	KLI72589.1	transcriptional regulator	Acetyl [K48; K66; K116]
A0A0H0YDH7_VIBAL	EAS78072.1	ParB family protein	Acetyl [K158]
A0A0H0YE92_VIBAL	AVF63167.1	type I secretion system permease/ATPase	Acetyl [K88; K328]
A0A0H0YCD7_VIBAL	ARP09857.1	Type I secretion system membrane fusion protein PrsE	Acetyl [K451; K457]
A0A0H0YGY8_VIBAL	ANP67560.1	AraC family transcriptional regulator	Acetyl [K103]
A0A0H0YFZ5_VIBAL	ANP67528.1	hydroxypyruvate isomerase	Acetyl [K132]
A0A0P7DI97_VIBAL	WP_064369125.1	SDR family oxidoreductase	Acetyl [K286]
A0A0N8HM37_VIBAL	ANP67523.1	chemotaxis protein	Acetyl [K96]
A0A0L8CYB7_VIBAL	SQA43554.1	universal stress protein A	Acetyl [K54]
C0LZR3_VIBAL	KLI73931.1	hemolysin D	Acetyl [K62; K73; K93]
A0A0P7EIV3_VIBAL	ANP67328.1	LysR family transcriptional regulator	Acetyl [K185]
A0A0P7EWK1_VIBAL	ANP67360.1	methylcrotonoyl-CoA carboxylase	Acetyl [K382]
A0A0G9LW17_VIBAL	VAGM002274	Alkyl hydroperoxide reductase C	Acetyl [K169; K223]
A0A0H0YEQ9_VIBAL	ALR93375.1	acetoin utilization protein AcuB	Acetyl [K31]
A0A0P7DGK3_VIBAL	ARP47303.1	Methionine gamma-lyase	Acetyl [K189]
A0A0P7FR84_VIBAL	ARP32428.1	Cytosol non-specific dipeptidase	Acetyl [K292]
A0A0G9LVQ9_VIBAL	AVF64812.1	LOG family protein	Acetyl [K57; K237]
A0A0P7E483_VIBAL	KPM87714.1	diguanylate cyclase	Acetyl [K419]
A0A0H0YF90_VIBAL	EAS73951.1	Zinc ribbon-containing protein	Acetyl [K20]
A0A0G9LWR3_VIBAL	ARO97695.1	PhoH-like protein	Acetyl [K324]
A0A0H0YCM8_VIBAL	ARP34433.1	DUF4426 domain-containing protein	Acetyl [K77]
A0A0P7ESK9_VIBAL	ARP48322.1	Pyridoxal phosphate homeostasis protein	Acetyl [K90; K183]
A0A0H0YA99_VIBAL	ARP24613.1	Small-conductance mechanosensitive channel	Acetyl [K205; K285]
A0A0H0YB47_VIBAL	ARP29603.1	Glutaconyl-CoA decarboxylase subunit beta	Acetyl [K311]
A0A0H0YD64_VIBAL	OSP12121.1	magnesium/cobalt efflux protein	Acetyl [K224]
A0A0H0YHK5_VIBAL	KPM92602.1	iron ABC transporter substrate-binding protein	Acetyl [K54]
A0A0P7FSD1_VIBAL	ANP66626.1	Carboxypeptidase family protein	Acetyl [K54]
A0A0H0YG72_VIBAL	GAD71828.1	Uncharacterized protein	Acetyl [K54]
A0A0H0YF59_VIBAL	ARP18436.1	transcriptional regulator	Acetyl [K60]
A0A0H0YF39_VIBAL	KPM96356.1	FixH family protein	Acetyl [K57]
A0A0H0YF65_VIBAL	AVF65656.1	GntR family transcriptional regulator	Acetyl [K135; K208]
A0A0H0YED5_VIBAL	ALR91521.1	sulfur relay protein TusE	Acetyl [K72]
A0A0L7U368_VIBAL	EAS74297.1	sodium/solute symporter	Acetyl [K423]
A0A0P7F7G5_VIBAL	WP_081008281.1	DEAD/DEAH box helicase	Acetyl [K41]
A0A0P7EYS5_VIBAL	KPN01957.1	Glyco_trans_2-like domain-containing protein	Acetyl [K217]
A0A0P7F6Y8_VIBAL	KPN01956.1	Sulfotransfer_1 domain-containing protein	Acetyl [K258]
A0A0P7EYT2_VIBAL	KXZ35440.1	family 2 glycosyl transferase	Acetyl [K157; K246]
A0A0P7EMC3_VIBAL	ARP22112.1	Type II secretion system protein G precursor	Acetyl [K61]
A0A0H0YD63_VIBAL	ANP66321.1	DNA repair protein	Acetyl [K167]
A0A0H0Y880_VIBAL	ANP65877.1	RNA polymerase factor sigma-54	Acetyl [K298]
A0A0H0Y904_VIBAL	ARP04412.1	PhoH-like protein	Acetyl [K351]
A0A0P7EXH6_VIBAL	ANP65913.1	MSHA biogenesis protein MshI	Acetyl [K4; K433; K460]
A0A0P7FMI8_VIBAL	KIP68721.1	single-stranded DNA-binding protein	Acetyl [K63]
A0A0H0YDA2_VIBAL	KPM86103.1	chromosome partitioning protein ParB	Acetyl [K283]
A0A0H0YEN8_VIBAL	EAS77578.1	putative chemotaxis protein CheY	Acetyl [K114]
A0A0L7U917_VIBAL	ARP03157.1	Uncharacterized protein	Acetyl [K110]
A0A0H0Y8E4_VIBAL	EAS76399.1	peptide ABC transporter, ATP-binding protein	Acetyl [K384]
A0A0H0Y5L9_VIBAL	ARP19689.1	NADP-dependent malic enzyme	Acetyl [K193; K288]
A0A0H0YC81_VIBAL	KPM88184.1	replicative DNA helicase	Acetyl [K209; K210]
A0A0H0Y7M9_VIBAL	VAGM003505	YjbQ family protein	Acetyl [K145]
A0A0H0YHJ3_VIBAL	ARP15740.1	Late competence development protein ComFB	Acetyl [K68]
A0A0H0YGN6_VIBAL	AVF68460.1	DUF3319 domain-containing protein	Acetyl [K22]
A0A0G9LUC1_VIBAL	ARP05627.1	Cytochrome C biogenesis protein CcdA	Acetyl [K53; K61]
A0A0P7FBD0_VIBAL	ANP67142.1	2OG-Fe(II) oxygenase	Acetyl [K30]
A0A0H0YHP0_VIBAL	EAS75675.1	M48 family metallopeptidase	Acetyl [K261]
A0A0P7DAV4_VIBAL	GAD71195.1	translation initiation factor IF-1	Acetyl [K52]
A0A0H0Y6Y2_VIBAL	KPM97662.1	RNA-binding protein	Acetyl [K125]
A0A0G9M6K2_VIBAL	AVF76240.1	Co2+/Mg2+ efflux protein ApaG	Acetyl [K15]
A0A0H0Y8X0_VIBAL	KPM86183.1	arginine deiminase	Acetyl [K374]
A0A0G9M283_VIBAL	VAGM001909	DNA-binding response regulator	Acetyl [K41; K148; K169; K229; K308]
A0A7Y0MZI4_VIBAL	KIP81093.1	acetylornithine aminotransferase	Acetyl [K130; K137; K270; K276]
A0A0L7Z3R7_VIBAL	WP_053309545.1	aspartate aminotransferase family protein	Acetyl [K137; K394]
A0A1W6UNN9_VIBAL	ARP29709.1	Ornithine carbamoyltransferase	Acetyl [K12; K293]
A0A7H8DMP8_VIBAL	ANP64062.1	arginine--tRNA ligase	Acetyl [K49; K61; K230; K231; K307]
A0A1W6VHX6_VIBAL	WP_086050334.1	shikimate dehydrogenase	Acetyl [K93]
A0A1W6TI71_VIBAL	ARP46093.1	Putative ABC transporter arginine-binding protein 2 precursor	Acetyl [K223]
A0A0H0Y721_VIBAL	KIP83131.1	aspartate-semialdehyde dehydrogenase	Acetyl [K187]
A0A2I3C5E3_VIBAX	AGV16808.1	asparaginyl-tRNA synthetase	Acetyl [K277]
A0A0L7Z4F4_VIBAL	WP_053309626.1	aspartate ammonia-lyase	Acetyl [K445]
A0A1W6VAG5_VIBAL	ARP37023.1	Aspartate ammonia-lyase	Acetyl [K446]
A0A0H0Y7B9_VIBAL	ARP48088.1	Aspartate ammonia-lyase	Acetyl [K172; K181; K192; K295; K445; K478; K480]
A0A0H0Y796_VIBAL	ANP65993.1	arginine N-succinyltransferase	Acetyl [K239]
A0A1W6UP44_VIBAL	AVF66940.1	succinylglutamate-semialdehyde dehydrogenase	Acetyl [K85; K298]
D0WUJ6_VIBAL	EEZ84324.1	ATP synthase subunit A	Acetyl [K93; K428; K429; K498]
A0A0G9M0Y6_VIBAL	ALR92862.1	ATP synthase F0F1 subunit epsilon	Acetyl [K125]
A0A0H0YHY2_VIBAL	KIP80697.1	ATP F0F1 synthase subunit B	Acetyl [K66; K81; K155]
A0A0H0YBE4_VIBAL	KPM91103.1	ATP F0F1 synthase subunit gamma	Acetyl [K31; K97; K158; K249; K268]
B2ZCV8_VIBAL	ACD01210.1	Outer membrane protein assembly factor BamA	Acetyl [K45; K227]
A0A2I3C8S2_VIBAX	AGV17210.1	lipoprotein-34 NlpB	Acetyl [K260]
A0A0H0Y7K7_VIBAL	ARP47382.1	Outer membrane protein assembly factor BamD precursor	Acetyl [K163]
A0A0G9M2H1_VIBAL	KPN03813.1	bacterioferritin comigratory protein	Acetyl [K29; K114]
BOLA_VIBAL	KIP74644.1	transcriptional regulator BolA	Acetyl [K8]
A0A1W6VXK4_VIBAL	ARP15911.1	Coniferyl aldehyde dehydrogenase	Acetyl [K86; K462]
D0X0B5_VIBAL	EEZ82237.1	carbamoyl-phosphate synthase, small subunit	Acetyl [K234]
A0A0H0YFA7_VIBAL	KIP84246.1	carbamoyl phosphate synthase large subunit	Acetyl [K80; K703; K862; K1070]
A0A0H0YE94_VIBAL	GAD73993.1	cbb3-type cytochrome c oxidase subunit CcoO	Acetyl [K206]
A0A0H0YF63_VIBAL	PLX65514.1	cytochrome-c oxidase, cbb3-type subunit III	Acetyl [K300]
A0A1W6VE54_VIBAL	ARP38290.1	Cbb3-type cytochrome c oxidase subunit CcoP2	Acetyl [K300]
A0A1W6U8T4_VIBAL	ARP34307.1	N,N'-diacetylchitobiose phosphorylase	Acetyl [K2; K279]
A0A1W6TTD5_VIBAL	ARP14037.1	Chemotaxis protein CheA	Acetyl [K463; K658]
Q2PED8_VIBAL	BAE72831.1	chemotaxis protein CheY	Acetyl [K120]
A0A1W6VCS0_VIBAL	ARP37833.1	ATP-dependent Clp protease ATP-binding subunit ClpA	Acetyl [K715; K717]
A0A0H0YHV4_VIBAL	KXZ37134.1	ATP-dependent Clp protease ATP-binding subunit ClpA	Acetyl [K125; K126; K335; K557]
A0A0H0Y8A6_VIBAL	VAGM002251	Chaperone protein ClpB	Acetyl [K325; K476; K738]
A0A0G9LZ51_VIBAL	GAD71511.1	ATP-dependent Clp protease proteolytic subunit	Acetyl [K160; K165]
A0A0H0Y8L0_VIBAL	AVF71198.1	ATP-dependent protease ATP-binding subunit ClpX	Acetyl [K86; K299]
D0WXZ7_VIBAL	EEZ83129.1	cytidylate kinase	Acetyl [K47]
A0A0G9LWY6_VIBAL	AVF66256.1	cob(I)yrinic acid a,c-diamide adenosyltransferase	Acetyl [K186]
A0A0G9LVN7_VIBAL	SQA46439.1	CBS domain pair protein	Acetyl [K130]
A0A1W6UQG5_VIBAL	ARP00204.1	Carboxypeptidase G2 precursor	Acetyl [K48; K108]
A0A1W6VAM3_VIBAL	ARP37083.1	cAMP-activated global transcriptional regulator CRP	Acetyl [K27; K36; K101; K167; K189]
A0A0G9LZF3_VIBAL	PNP26206.1	PTS glucose transporter subunit IIA	Acetyl [K131; K133]
A0A0H0YA59_VIBAL	KZC46202.1	carbon storage regulator	Acetyl [K55]
A0A1W6VEQ8_VIBAL	ARP38512.1	Transcriptional regulatory protein CusR	Acetyl [K180]
A0A0G9M899_VIBAL	ARP28042.1	Cytochrome bd-I ubiquinol oxidase subunit 2	Acetyl [K114]
A0A0H0YIK8_VIBAL	ARP12880.1	HTH-type transcriptional regulator CysB	Acetyl [K231]
A0A0L7ZFU4_VIBAL	WP_053308790.1	sulfate adenylyltransferase subunit CysD	Acetyl [K298]
A0A1W6V3G4_VIBAL	ARP34535.1	Sulfite reductase	Acetyl [K355; K391; K549]
D0WT69_VIBAL	EEZ84821.1	Sulfate adenylyltransferase subunit 1	Acetyl [K240]
A0A6F8WAR1_VIBAL	PLX64981.1	3'(2'),5'-bisphosphate nucleotidase	Acetyl [K143; K152]
A0A7Y0QX38_VIBAL	AVF65205.1	cysteine--tRNA ligase	Acetyl [K76; K154]
A0A0L7YYI3_VIBAL	KOE82719.1	cysteinyl-tRNA synthetase	Acetyl [K3; K76]
D0WTA6_VIBAL	ARP07016.1	HTH-type transcriptional repressor CytR	Acetyl [K27; K257; K258]
A0A1W6W4A1_VIBAL	ARP46798.1	Cobalt-zinc-cadmium resistance protein CzcA	Acetyl [K653]
D0WV26	ANP63938.1	D-alanyl-D-alanine carboxypeptidase	Acetyl [K96]
A0A1W6VAL6_VIBAL	WP_086048624.1	Dam family site-specific DNA-(adenine-N6)-methyltransferase	Acetyl [K9]
A0A1W6UMK9_VIBAL	KLI71437.1	dihydrodipicolinate synthase	Acetyl [K253]
A0A1W6U7Z0_VIBAL	ARP29268.1	Succinyl-diaminopimelate desuccinylase	Acetyl [K373]
A0A1W6VA94_VIBAL	ARP36920.1	Diaminopimelate epimerase	Acetyl [K109; K129]
A0A1W6TXK3_VIBAL	ARP25711.1	Dichloromethane dehalogenase	Acetyl [K13]
A0A0H0Y658_VIBAL	OSP13985.1	ATP-dependent RNA helicase	Acetyl [K232]
A0A1W6VLI1_VIBAL	ARP04880.1	HTH-type transcriptional regulator DegA	Acetyl [K78]
A0A2I3C8Z7_VIBAX	WP_017820429.1	thymidine phosphorylase	Acetyl [K190; K191; K222; K415]
A0A0L8CYA4_VIBAL	KIP74963.1	purine nucleoside phosphorylase	Acetyl [K38; K54; K170]
A0A0H0YAV0_VIBAL	ALR92296.1	purine-nucleoside phosphorylase	Acetyl [K143]
A0A1W6U2K6_VIBAL	ARP22352.1	Glycerol dehydrogenase	Acetyl [K3; K159; K315]
A0A0G9M6K4_VIBAL	EAS75051.1	Dna-J like membrane chaperone protein	Acetyl [K232]
N0BGV7_VIBAL	AGK62253.1	dihydrolipoamide dehydrogenase	Acetyl [K54; K67; K85; K92; K106; K177; K255; K368; K373; K398]
A0A1W6URU9_VIBAL	ARP10524.1	D-lactate dehydrogenase	Acetyl [K283]
A0A0G9LUX4_VIBAL	ARP47891.1	Chromosomal replication initiator protein DnaA	Acetyl [K382]
A0A0L8CTE5_VIBAL	KIP74694.1	DNA polymerase III subunit alpha	Acetyl [K881]
C1KRN8_VIBAL	ACO40491.1	heat shock protein 70	Acetyl [K303; K351; K580]
A0A0H0YAL2_VIBAL	ARP24291.1	DNA polymerase III epsilon subunit	Acetyl [K228]
D0WSF2_VIBAL	EEZ84987.1	NifR3/Smm1 family protein	Acetyl [K160]
A0A2I3CFM0_VIBAX	AGV18649.1	1-deoxyxylulose-5-phosphate synthase	Acetyl [K613]
A0A0L7Z4P6_VIBAL	WP_053309761.1	YihA family ribosome biogenesis GTP-binding protein	Acetyl [K106]
D0WV10_VIBAL	EEZ84170.1	GTP-dependent nucleic acid-binding protein engD	Acetyl [K179]
A0A1W6VB86_VIBAL	ARP37255.1	D-erythrose-4-phosphate dehydrogenase	Acetyl [K238]
A0A0G9M247_VIBAL	ARP47389.1	putative ABC transporter ATP-binding protein	Acetyl [K367]
A0A7Y4AY94_VIBAL	AVF65082.1	ABC transporter substrate-binding protein	Acetyl [K116; K131; K240]
A0A7Y4EWI8_VIBAL	AVF65265.1	DUF2913 domain-containing protein	Acetyl [K71]
A0A1W6TBU1_VIBAL	ARP08227.1	DUF2760 domain-containing protein	Acetyl [K48; K54]
A0A7Y4B0B4_VIBAL	ANP67512.1	potassium transporter	Acetyl [K612]
A0A1W6TWI3_VIBAL	ARP15171.1	Endopeptidase La	Acetyl [K112]
A0A7Y4B0E2_VIBAL	WP_005374790.1	glycosidase	Acetyl [K214]
A0A0H0Y9H9_VIBAL	AVF72355.1	YceI family protein	Acetyl [K49]
A0A0L7UH49_VIBAL	ARP22317.1	NMT1/THI5 like protein	Acetyl [K100; K188; K204; K213; K294; K295]
A0A7Y4B2C3_VIBAL	AVF71593.1	cation-binding protein	Acetyl [K29]
A0A0H0Y8J2_VIBAL	ARP06854.1	Cytochrome c4 precursor	Acetyl [K66]
A0A7Y4F0I5_VIBAL	ARP13573.1	Antibiotic biosynthesis monooxygenase	Acetyl [K56]
A0A7Y4B5P6_VIBAL	ARP34453.1	DUF2254 domain-containing protein	Acetyl [K386]
A0A7Y0RS86_VIBAL	AVF75905.1	cyclohexadienyl dehydratase	Acetyl [K247]
A0A7Y0MZC0_VIBAL	ALR92828.1	LysR family transcriptional regulator	Acetyl [K218]
A0A7Y4F0W5_VIBAL	AVF70156.1	hydrolase	Acetyl [K141]
A0A0H0Y6B4_VIBAL	KPM90541.1	3-oxoacyl-ACP synthase	Acetyl [K53]
A0A0H0Y9P4_VIBAL	ARP13877.1	3-oxoacyl-[acyl-carrier-protein] synthase 2	Acetyl [K248]
A0A1W6UBX9_VIBAL	ARP35449.1	3-oxoacyl-[acyl-carrier-protein] reductase FabG	Acetyl [K166]
A0A1W6VZ13_VIBAL	ARP06067.1	3-oxoacyl-ACP reductase FabG	Acetyl [K191]
A0A0H0YE88_VIBAL	ARP08806.1	3-oxoacyl-[acyl-carrier-protein] synthase 3	Acetyl [K202]
A0A1W6VEP8_VIBAL	ARP38493.1	Putative reductase	Acetyl [K118; K293]
A0A1W6VXS8_VIBAL	ARP31021.1	Putative reductase	Acetyl [K82; K323]
A0A2I3CQY5_VIBAX	KIP85580.1	trans-2-enoyl-CoA reductase	Acetyl [K273; K323]
A0A2I3CD54_VIBAX	AGV18023.1	acetyl-CoA C-acyltransferase FadA	Acetyl [K160; K335; K367]
A0A2I3CCY8_VIBAX	AGV18024.1	fatty oxidation complex, alpha subunit	Acetyl [K226; K359]
D0WUG3_VIBAL	EEZ84291.1	fatty oxidation complex, alpha subunit	Acetyl [K226; K359; K620]
A0A0H0YA13_VIBAL	KOF35593.1	long-chain fatty acid--CoA ligase	Acetyl [K70]
A0A1W6U7S5_VIBAL	ARP19076.1	3-ketoacyl-CoA thiolase	Acetyl [K155]
A0A0H0Y889_VIBAL	KIP69107.1	fructose-bisphosphate aldolase	Acetyl [K9; K72; K91; K251; K301; K325; K326]
A0A1W6VBA3_VIBAL	ARP37257.1	Fructose-bisphosphate aldolase class 2	Acetyl [K9; K54]
A0A1W6TNP6_VIBAL	ARP27452.1	Cytochrome b/c1	Acetyl [K85]
A0A0H0Y782_VIBAL	KOE01713.1	peptidylprolyl isomerase	Acetyl [K117]
D0WWJ7_VIBAL	ANP65307.1	bifunctional folylpolyglutamate synthase/dihydrofolate synthase	Acetyl [K104; K114]
A0A7H8DTL4_VIBAL	OSP10508.1	fumarate reductase flavoprotein subunit	CAcetyl [K306; K431; K439; K479; K557; K587]
A0A0H0Y5C6_VIBAL	KPN00734.1	fumarate reductase	Acetyl [K18]
A0A0G9M2M6_VIBAL	ARO99314.1	Ribosome-recycling factor	Acetyl [K21]
A0A2I3CFF8_VIBAX	AGV18637.1	Esterase FrsA	Acetyl [K308; K311]
A0A0G9M076_VIBAL	ARO97064.1	putative ferritin-1	Acetyl [K100; K140]
A0A0H0YG59_VIBAL	KPM94389.1	cell division protein FtsA	Acetyl [K48; K94; K120; K318]
A0A0H0Y7D1_VIBAL	ARO99938.1	Cell division ATP-binding protein FtsE	Acetyl [K20]
A0A0L8CPD7_VIBAL	ARP17337.1	Cell division protein FtsZ	Acetyl [K141; K142; K156]
A0A1W6VFQ7_VIBAL	ARP38871.1	Ferric uptake regulation protein	Acetyl [K41]
A0A0L7Z1R0_VIBAL	WP_053309843.1	elongation factor G	Acetyl [K271; K368; K435]
A0A0H0YAU6_VIBAL	KPN03935.1	elongation factor G	Acetyl [K94; K133; K315; K496; K605]
A0A1W6VBL9_VIBAL	WP_086048833.1	elongation factor G	Acetyl [K94; K133; K313; K378; K494]
A0A0S3K254_VIBAL	AVF63954.1	UDP-glucose 4-epimerase GalE	Acetyl [K248]
D0WYQ0_VIBAL	WP_086050950.1	UDP-glucose 4-epimerase GalE	Acetyl [K273]
A0A0H0Y971_VIBAL	AVF63884.1	glycine cleavage system protein H	Acetyl [K6]
A0A2I3CQN5_VIBAX	ANP67084.1	glycine dehydrogenase (aminomethyl-transferring)	Acetyl [K62]
A0A1W6TG85_VIBAL	ANP66143.1	gamma-glutamyltransferase	Acetyl [K158; K380]
A0A0H0YBD3_VIBAL	ANP66213.1	tRNA uridine(34) 5-carboxymethylaminomethyl synthesis enzyme MnmG	Acetyl [K620]
D0WW09_VIBAL	EEZ83808.1	1,4-alpha-glucan branching enzyme	Acetyl [K256; K597; K598]
D0X142_VIBAL	EEZ82033.1	glucose-1-phosphate adenylyltransferase	Acetyl [K141; K384]
A0A6G9WNF4_9VIBR	AVF63061.1	glycogen phosphorylase	Acetyl [K490; K507; K777; K795; K811]
A0A2I3CED2_VIBAX	AVF71700.1	glutamine--fructose-6-phosphate transaminase (isomerizing)	Acetyl [K148; K431; K466]
D0WUK0_VIBAL	VAGM004828	Bifunctional protein GlmU	Acetyl [K622; K725; K831; K1248; K1324]
A0A1W6W6U4_VIBAL	AVF73319.1	N-acetyltransferase	Acetyl [K24]
A0A0H0Y8K0_VIBAL	ARP01813.1	Glutamine synthetase	Acetyl [K240]
D0WX68_VIBAL	VAGM004019	Bifunctional uridylyltransferase/uridylyl-removing enzyme	Acetyl [K314]
A0A1W6U2P0_VIBAL	ARP22384.1	Glutamate-ammonia-ligase adenylyltransferase	Acetyl [K393]
A0A6F8VQ89_VIBAL	PLX59000.1	glycerol kinase	Acetyl [K67; K92; K117; K403; K479]
A0A0H0YHE0_VIBAL	ALR92275.1	glycerol kinase	Acetyl [K67; K92; K117; K227; K403; K479]
A0A1W6TER2_VIBAL	ARP34227.1	Glycerophosphoryl diester phosphodiesterase precursor	Acetyl [K280; K344]
A0A0H0YFH5_VIBAL	EEZ83597.1	Citrate synthase	Acetyl [K168; K222; K356; K357]
A0A2I3CQM9_VIBAX	AVF68535.1	serine hydroxymethyltransferase	Acetyl [K64; K294; K414]
A0A0L8DBR8_VIBAL	ARP47225.1	serine hydroxymethyltransferase	Acetyl [K73; K276; K325; K345]
A0A1W6VA10_VIBAL	ARP36861.1	Glycine--tRNA ligase alpha subunit	Acetyl [K282]
A0A1W6VA25_VIBAL	WP_086048500.1	glycine--tRNA ligase subunit beta	Acetyl [K281; K461; K668; K669]
A0A0G9M780_VIBAL	PLX64624.1	D-sedoheptulose 7-phosphate isomerase	Acetyl [K19; K137]
A0A0H0YCC6_VIBAL	ALR91620.1	phosphogluconate dehydrogenase	Acetyl [K118; K314]
A0A0G9M6X1_VIBAL	ARP32254.1	autonomous glycyl radical cofactor GrcA	Acetyl [K26; K90]
A0A0G9LVC0_VIBAL	ANP66045.1	Chaperonin GroEL	Acetyl [K105; K117; K362]
A0A1W6TKI4_VIBAL	ARP11277.1	60 kDa chaperonin	Acetyl [K364]
D0WUB7_VIBAL	EAS76311.1	GrpE	Acetyl [K115]
D0WWE6_VIBAL	EEZ83612.1	Glutaredoxin-4 (Grx4)	Acetyl [K26; K105]
D0WXB8_VIBAL	ALR92397.1	glutamate--cysteine ligase	Acetyl [K92]
A0A0H0Y811_VIBAL	ANP65796.1	glutathione synthase	Acetyl [K60; K125; K253]
A0A1W6VF96_VIBAL	ARP38679.1	Inosine-guanosine kinase	Acetyl [K29]
A0A1W6W549_VIBAL	KOE08250.1	GMP synthase	Acetyl [K246]
A0A1W6VHJ6_VIBAL	ARP39098.1	Inosine-5'-monophosphate dehydrogenase	Acetyl [K174; K411]
D0WU91_VIBAL	EEZ84390.1	inositol-5-monophosphate dehydrogenase	Acetyl [K88]
D0X0T5_VIBAL	EEZ82125.1	guanosine 5'-monophosphate oxidoreductase	Acetyl [K38]
A0A1W6ULG8_VIBAL	KIP82201.1	DNA gyrase subunit A	Acetyl [K252]
A0A0G9LZL6_VIBAL	AVF64853.1	glutamyl-tRNA reductase	Acetyl [K120]
A0A0L7TRM0_VIBAL	ALR92721.1	uroporphyrinogen decarboxylase	Acetyl [K111]
A0A0H0YCZ9_VIBAL	VAGM004158	ATP-dependent zinc metalloprotease FtsH	Acetyl [K199; K333; K576; K613]
A0A0H0Y6B6_VIBAL	ANP66012.1	HflC protein	Acetyl [K257; K272]
A0A1W6VF56_VIBAL	ARP38646.1	1-(5-phosphoribosyl)-5-[(5-phosphoribosylamino)methylideneamino] imidazole-4-carboxamide isomerase	Acetyl [K107]
A0A0G9M3Y0_VIBAL	EEZ81002.1	imidazole glycerol phosphate synthase subunit HisF	Acetyl [K168]
A0A0H0YIH6_VIBAL	ARP28109.1	ATP phosphoribosyltransferase	Acetyl [K30; K205; K211]
D0WU85_VIBAL	EEZ84384.1	histidyl-tRNA synthetase	Acetyl [K234; K417]
A0A7Y0MY71_VIBAL	ALR94407.1	AMP-dependent synthetase	Acetyl [K565]
A0A7Y0R020_VIBAL	ANP67102.1	amino acid ABC transporter substrate-binding protein	Acetyl [K240]
A0A7Y0MZU5_VIBAL	KIP67296.1	C4-dicarboxylate ABC transporter	Acetyl [K285]
A0A7Y0R114_VIBAL	KIP66059.1	thiamine-phosphate pyrophosphorylase	Acetyl [K86]
A0A0H0YG39_VIBAL	EAS74378.1	ADP-heptose synthase	Acetyl [K197]
O24776_VIBAL	KIP81280.1	ribosome hibernation promoting factor HPF	Acetyl [K23]
A0A0H0YNH2_VIBAL	ARP28341.1	4-hydroxyphenylpyruvate dioxygenase	Acetyl [K199]
D0X3I4_VIBAL	EEZ81164.1	ATP-dependent helicase HrpA	Acetyl [K1262]
A0A1W6TMU0_VIBAL	ANP63501.1	HslU--HslV peptidase ATPase subunit	Acetyl [K22; K219; K232; K341]
Q932Z1_VIBAL	ABB79787.1	Hsp60	Acetyl [K15]
A0A0S3JZT9_VIBAL	AVF76737.1	Nif3-like dinuclear metal center hexameric protein	Acetyl [K5]
A0A1W6U4A1_VIBAL	ANP64175.1	UPF0304 protein HKB31_25210	Acetyl [K93; K124]
A0A7H8DQD9_VIBAL	KXZ34412.1	OmpA family protein	Acetyl [K188]
A0A0S3JVM7_VIBAL	ARP03925.1	Sigma-54-dependent Fis family transcriptional regulator	Acetyl [K145]
A0A7H8DST5_VIBAL	ANP66219.1	amino acid ABC transporter ATP-binding protein	Acetyl [K3]
A0A7H8DRY9_VIBAL	KPM94317.1	acetolactate synthase 3 catalytic subunit	Acetyl [K295; K317]
A0A1W6TKR3_VIBAL	ARP11339.1	Uncharacterized protein	Acetyl [K70]
A0A0S3K328_VIBAL	AVF72686.1	glyceraldehyde-3-phosphate dehydrogenase	Acetyl [K148; K253; K350; K362; K442]
A0A0S3K2A6_VIBAL	KXZ38820.1	oxidoreductase	Acetyl [K92]
A0A7H8DX73_VIBAL	ALR94394.1	3-oxoacyl-ACP reductase	Acetyl [K81; K106; K107; K129]
A0A2L1XRR7_VIBAL	AVF72372.1	NADH-dependent alcohol dehydrogenase	Acetyl [K10; K156; K221]
A0A0P7ENY6_VIBAL	ARP46104.1	Pyruvate dehydrogenase E1 component subunit beta	Acetyl [K174; K265]
A0A7H8DY50_VIBAL	ALR93880.1	thiol-disulfide isomerase	Acetyl [K136]
A0A0H0YDM8_VIBAL	ARP34694.1	DNA-binding protein HU-beta	Acetyl [K3; K13; K51]
A0A7H8DN28_VIBAL	KIP83821.1	histidine ammonia-lyase	Acetyl [K466]
A0A1W6UJM4_VIBAL	ARP32996.1	Imidazolonepropionase	Acetyl [K159]
A0A0G9M4B8_VIBAL	ARP07966.1	integration host factor subunit alpha	Acetyl [K15]
A0A1W6VFC2_VIBAL	ARP38705.1	DNA-binding protein HU-beta	Acetyl [K69]
D0WY69_VIBAL	EEZ83046.1	isoleucyl-tRNA synthetase	Acetyl [K152; K285; K706; K826]
A0A0H0YKN3_VIBAL	ANP63598.1	acetolactate synthase small subunit	Acetyl [K66]
A0A0H0YHH5_VIBAL	ARP29521.1	Translation initiation factor IF-2	Acetyl [K228; K347; K804; K821]
A0A2L1XX63_VIBAL	OSP13486.1	translation initiation factor IF-3	Acetyl [K12]
A0A2I3CF97_VIBAX	GAD73026.1	cysteine desulfurase	Acetyl [K105; K196]
A0A1W6VHK9_VIBAL	WP_086050002.1	IscS subfamily cysteine desulfurase	Acetyl [K105; K193; K196]
A0A0G9LW02_VIBAL	KIP85281.1	scaffolding protein	Acetyl [K42]
A0A1W6T8R8_VIBAL	ARP07128.1	Uncharacterized protein	Acetyl [K170; K203]
A0A1W6U4D3_VIBAL	ARP17844.1	SpoVR family protein	Acetyl [K238; K255]
A0A1W6W387_VIBAL	ARP18089.1	putative FAD-linked oxidoreductase	Acetyl [K286]
A0A1W6UYX8_VIBAL	ARP28226.1	Uncharacterized protein	Acetyl [K263]
A0A1W6TUR3_VIBAL	ARP24628.1	P-type DNA transfer ATPase VirB11	Acetyl [K120]
A0A1W6UQF2_VIBAL	ARP24891.1	mercuric resistance operon regulatory protein	Acetyl [K89]
A0A1W6UPN7_VIBAL	ARP19881.1	putative protoheme IX biogenesis protein	Acetyl [K94; K101; K193; K214; K372]
A0A1W6VX92_VIBAL	ARP15797.1	Acetyltransferase Pat	Acetyl [K85]
A0A1W6UEC3_VIBAL	ARP21041.1	Uncharacterized protein	Acetyl [K38]
A0A1W6TK78_VIBAL	ARP36174.1	Uncharacterized protein	Acetyl [K54; K90]
A0A1W6V8P3_VIBAL	ARP16477.1	peptidase PmbA	Acetyl [K38]
A0A1W6VAU7_VIBAL	ARP37097.1	YheO-like PAS domain protein	Acetyl [K86]
A0A1W6VD33_VIBAL	5DV5	B Chain B, Gntr Family Transcriptional Regulator	Acetyl [K230]
A0A1W6VG22_VIBAL	ANP64524.1	succinylglutamate desuccinylase	Acetyl [K332]
A0A1W6VH07_VIBAL	VAGM003573	Yqey-like protein	Acetyl [K89]
A0A1W6VK57_VIBAL	ARP40395.1	PhnA_Zn_Ribbon domain-containing protein	Acetyl [K148]
A0A2I3CQD8_VIBAX	SQA43828.1	catalase/peroxidase	Acetyl [K11; K45; K60; K143; K301; K360; K383; K444; K667; K672; K703]
A0A0H0YCX4_VIBAL	VAGM001340	2-amino-3-ketobutyrate coenzyme A ligase	Acetyl [K169]
A0A0L7YS36_VIBAL	KOE80509.1	2-dehydro-3-deoxyphosphooctonate aldolase	Acetyl [K55; K85; K154; K226]
A0A0G9LZL2_VIBAL	PNP22578.1	3-deoxy-8-phosphooctulonate synthase	Acetyl [K55; K85; K154]
A0A0H0Y8T8_VIBAL	ANP65176.1	lipopolysaccharide assembly protein LapB	Acetyl [K159; K206; K313]
A0A1W6TL75_VIBAL	ARP16471.1	D-lactate dehydrogenase	Acetyl [K249]
A0A1W6VH06_VIBAL	ARP39312.1	2-isopropylmalate synthase	Acetyl [K127]
A0A1W6U2S0_VIBAL	ARP07105.1	3-isopropylmalate dehydrogenase	Acetyl [K26; K161; K196]
A0A0P7F0Y2_VIBAL	ARP17598.1	Leucine--tRNA ligase	Acetyl [K13]
A0A1W6TKP6_VIBAL	ARP31640.1	L-2-hydroxyglutarate oxidase LhgO	Acetyl [K162]
A0A1W6UI75_VIBAL	ARP27798.1	DNA ligase (NAD(+)) LigA	Acetyl [K668; K671]
D0WVC2_VIBAL	GAD71509.1	Lon protease	Acetyl [K35; K142; K175; K276]
A0A1W6VFM5_VIBAL	WP_086049807.1	Lon protease	Acetyl [K142; K276; K622]
A0A0H0YFZ7_VIBAL	ARP12186.1	LPS-assembly protein LptD precursor	Acetyl [K84]
A0A0H0Y856_VIBAL	AVF69523.1	LPS export ABC transporter permease LptG	Acetyl [K168]
A0A1W6UKA0_VIBAL	ANP64731.1	sigma-54-dependent Fis family transcriptional regulator	Acetyl [K133; K325]
A0A0H0Y8C9_VIBAL	GAD73204.1	putative aspartokinase	Acetyl [K442]
A0A1W6TK54_VIBAL	ARP06076.1	2-aminoadipate transaminase	Acetyl [K226]
A0A2I3CEN8_VIBAX	SQA45485.1	lysyl-tRNA synthetase	Acetyl [K155]
D0WWM8_VIBAL	EEZ83449.1	maltose ABC transporter, periplasmic maltose-binding protein	Acetyl [K250; K255; K351]
A0A0L7YUX1_VIBAL	WP_053311142.1	maltose/maltodextrin ABC transporter substrate-binding protein MalE	Acetyl [K279; K320]
D0WWM9_VIBAL	ANP67580.1	maltose transporter	Acetyl [K183]
A0A1W6V4P7_VIBAL	ARP34996.1	4-alpha-glucanotransferase	Acetyl [K137; K197]
A0A0H0YE00_VIBAL	VAGM001223	HTH-type transcriptional regulator MalT	Acetyl [K84; K506; K880]
D0WX69_VIBAL	VAGM001920	Methionine aminopeptidase	Acetyl [K239; K315]
A0A0H0YBS4_VIBAL	KXZ35003.1	type I methionyl aminopeptidase	Acetyl [K177]
D0WT42_VIBAL	EEZ84794.1	malate dehydrogenase	Acetyl [K21; K99; K104; K217]
A0A1W6W2H2_VIBAL	ARP46476.1	Multidrug resistance-like ATP-binding protein MdlB	Acetyl [K490]
D0WVB0_VIBAL	EEZ84026.1	Naphthoate synthase	Acetyl [K23; K43]
D0WZC3_VIBAL	EEZ82643.1	cystathionine beta-lyase	Acetyl [K67]
A0A0H0Y9Q9_VIBAL	ANP65213.1	methionine--tRNA ligase	Acetyl [K223; K287; K609; K652]
A0A1W6V3E1_VIBAL	ANP65923.1	methionine synthase	Acetyl [K852]
A0A1W6W4R9_VIBAL	ARP12773.1	transcription-repair coupling factor	Acetyl [K577]
A0A0L7YYL4_VIBAL	KOE82754.1	transcription-repair coupling factor	Acetyl [K577; K1112; K1113]
A0A1W6V150_VIBAL	ARP18800.1	HTH-type transcriptional regulator MgrA	Acetyl [K111]
A0A6F8VY23_VIBAL	KPM87557.1	(dimethylallyl)adenosine tRNA methylthiotransferase	Acetyl [K460]
A0A1W6UDE9_VIBAL	ARP44919.1	Methylmalonate-semialdehyde dehydrogenase	Acetyl [K243]
A0A0P7FFG1_VIBAL	ARP13919.1	Molybdopterin synthase sulfur carrier subunit	Acetyl [K41]
A0A1W6URU7_VIBAL	ARP30758.1	Response regulator MprA	Acetyl [K178]
A0A1W6VH57_VIBAL	ARP39350.1	Rod shape-determining protein MreB	Acetyl [K60; K89]
A0A1W6TAH2_VIBAL	AVF76861.1	lipid A ABC transporter ATP-binding protein/permease MsbA	Acetyl [K120]
B6RDD7_VIBAL	ABV68926.1	S-adenosylhomocysteine nucleosidase enzyme	Acetyl [K131]
A0A1W6W3U2_VIBAL	ARP22996.1	Chromosome partition protein MukB	Acetyl [K904; K1317]
A0A2I3BYD6_VIBAX	AGV15932.1	condesin subunit F	Acetyl [K88]
D0X211_VIBAL	VAGM004827	UDP-N-acetylglucosamine 1-carboxyvinyltransferase	Acetyl [K417]
A0A0H0Y8Z5_VIBAL	KOF32813.1	UDP-N-acetylglucosamine 1-carboxyvinyltransferase	Acetyl [K59; K206]
A0A1W6UWQ3_VIBAL	ARP07181.1	UDP-N-acetylmuramoyl-L-alanyl-D-glutamate--2,6-diaminopimelate ligase	Acetyl [K324]
A0A1W6TNF5_VIBAL	ARP47396.1	N-acetylmuramic acid 6-phosphate etherase	Acetyl [K261]
A0A2I3BY25_VIBAX	AGV15863.1	Uncharacterized protein	Acetyl [K301]
A0A2I3BY80_VIBAX	AVF71133.1	formate C-acetyltransferase	Acetyl [K55; K294; K310; K383; K384; K439; K452; K454; K539; K586; K613; K723]
A0A2I3C085_VIBAX	AVF70799.1	MarR family transcriptional regulator	Acetyl [K45]
A0A2I3C1K4_VIBAX	AGV16260.1	thermostable carboxypeptidase 1	Acetyl [K469]
A0A2I3C0J3_VIBAX	AVF70760.1	arylsulfatase	Acetyl [K217; K223; K480]
A0A2I3C1S2_VIBAX	AGV16365.1	OmpA-like domain-containing protein	Acetyl [K70]
A0A2I3C1S4_VIBAX	ALR91434.1	Uncharacterized protein	Acetyl [K55; K107]
A0A2I3C4B5_VIBAX	AVF70662.1	formate dehydrogenase	Acetyl [K124; K245; K568; K709; K725]
A0A2I3C1Y4_VIBAX	ANP64786.1	ATPase P	Acetyl [K150]
A0A2I3C4K7_VIBAX	AGV16554.1	immunogenic protein	Acetyl [K101]
A0A2I3C6H8_VIBAX	AGV16816.1	putative nucleotidyltransferase family	Acetyl [K151; K619]
A0A2I3C7D4_VIBAX	AGV16995.1	oligopeptide ABC transporter, ATP-binding protein	Acetyl [K6; K135]
A0A2I3C777_VIBAX	VAGM003794	Oligopeptide ABC transporter, periplasmic oligopeptide-binding protein	Acetyl [K54; K523; K539]
A0A2I3C8B0_VIBAX	ARP14063.1	Flagellar protein FliS	Acetyl [K9]
A0A2I3C8S3_VIBAX	AGV17338.1	aerobic glycerol-3-phosphate dehydrogenase	Acetyl [K148; K263; K412; K487; K497; K505; K506]
A0A2I3CB94_VIBAX	VAGM004431	Type IV pilus, mannose-sensitive hemagglutinin A	Acetyl [K59; K69; K145]
A0A2I3CBU0_VIBAX	SUP23185.1	succinyldiaminopimelate aminotransferase	Acetyl [K88; K111; K215]
A0A2I3CD05_VIBAX	AGV17965.1	cytochrome c oxidase accessory protein CcoG	Acetyl [K319]
A0A2I3CD13_VIBAX	WP_042522575.1	glutathione-disulfide reductase	Acetyl [K83; K224]
A0A2I3CDB6_VIBAX	KPM94090.1	coproporphyrinogen III oxidase	Acetyl [K399; K448]
A0A2I3CDM2_VIBAX	GAD70501.1	putative methyl-accepting chemotaxis transducer	Acetyl [K469]
A0A2I3CEE5_VIBAX	ANP63663.1	ADP-ribose diphosphatase	Acetyl [K30]
A0A2I3CFS4_VIBAX	AGV18712.1	pseudouridine synthase family 1 protein	Acetyl [K106]
A0A2I3CG44_VIBAX	AGV18751.1	phosphocarrier protein HPr	Acetyl [K4]
A0A2I3CGS9_VIBAX	AGV18902.1	PlsC domain-containing protein	Acetyl [K144; K172]
A0A2I3CIQ0_VIBAX	ARP10089.1	L-lactate permease	Acetyl [K288]
A0A2I3CJQ2_VIBAX	AVF67842.1	D-alanyl-D-alanine carboxypeptidase	Acetyl [K100; K198; K241]
A0A2I3CIZ8_VIBAX	GAD70223.1	Putative CymC protein	Acetyl [K142]
A0A2I3CMS5_VIBAX	AGV19210.1	glutathione peroxidase	Acetyl [K71]
A0A2I3CKV3_VIBAX	VAGM001122	Bifunctional protein PutA	Acetyl [K84; K490; K679; K691; K693; K703; K740]
A0A2I3CNK8_VIBAX	AVF67621.1	peptidase M3	Acetyl [K501]
A0A2I3CN38_VIBAX	AVF69082.1	DUF469 domain-containing protein	Acetyl [K85]
A0A2I3CND0_VIBAX	ALR94708.1	Putative outer membrane protein OmpA	Acetyl [K277]
A0A2I3CRD7_VIBAX	AGV20050.1	Cytochrome b561, putative	Acetyl [K68]
A0A2I3CQN8_VIBAX	ANP67144.1	isopentenyl-diphosphate delta-isomerase	Acetyl [K9]
A0A2I3CR52_VIBAX	AGV20174.1	Uncharacterized protein	Acetyl [K634]
A0A2I3CRZ4_VIBAX	AGV20364.1	putative AraC-type regulatory protein	Acetyl [K212]
A0A2I3CTB9_VIBAX	GAD71425.1	ATP-dependent RNA helicase RhlE	Acetyl [K23]
A0A2I3CSM7_VIBAX	AGV20416.1	ABC transmembrane type-1 domain-containing protein	Acetyl [K299]
A0A2I3CT39_VIBAX	SUQ36633.1	membrane protein	Acetyl [K189]
A0A0H0YLL0_VIBAL	KLI73460.1	NAD synthetase	Acetyl [K213; K262]
A0A6F8WJ55_VIBAL	PLX64162.1	glucosamine-6-phosphate deaminase	Acetyl [K14]
A0A0H0YEY0_VIBAL	VAGM003203	N-acetyl-D-glucosamine kinase	Acetyl [K44]
A0A1W6UTC6_VIBAL	ARP26267.1	dimethyl sulfoxide reductase subunit A	Acetyl [K605; K803]
A0A7Y0MZI0_VIBAL	ALR93393.1	nucleoside-diphosphate kinase	Acetyl [K38]
A0A1W6W8S5_VIBAL	ARP48564.1	Na(+)-translocating NADH-quinone reductase subunit A	Acetyl [K93; K364; K389]
NQRC_VIBAL	CAA85478.1	Na(+)-translocating NADH-quinone reductase subunit C	Acetyl [K127; K134; K203]
A0A1W6VG69_VIBAL	ARP39033.1	Na(+)-translocating NADH-quinone reductase subunit E	Acetyl [K165]
A0A0H0YAQ1_VIBAL	ARP34182.1	Na(+)-translocating NADH-quinone reductase subunit F	Acetyl [K99; K130; K202; K252; K256]
A0A0H0Y9X5_VIBAL	ARO98917.1	ribonucleotide-diphosphate reductase subunit alpha	Acetyl [K21; K526; K553; K723]
A0A0H0YN35_VIBAL	VAGM000199	Anaerobic ribonucleoside-triphosphate reductase	Acetyl [K260; K329]
A0A0G9LVQ6_VIBAL	EAS76284.1	Transcriptional repressor NrdR	Acetyl [K92; K117]
A0A2I3C6T6_VIBAX	AGV16843.1	nitrite reductase periplasmic cytochrome c552	Acetyl [K246]
A0A7H8DQY2_VIBAL	OSP12640.1	cytochrome c nitrite reductase pentaheme subunit	Acetyl [K126]
A0A0H0Y8M0_VIBAL	KIP70183.1	ADP-ribose diphosphatase	Acetyl [K19]
A0A0G9M2N3_VIBAL	KOE07182.1	transcription elongation factor NusA	Acetyl [K111; K224; K239]
K7TBX5_VIBAL	AFW16974.1	outer membrane protein	Acetyl [K112; K119]
D0WWY6_VIBAL	ANP67462.1	outer membrane protein N, non-specific porin	Acetyl [K96]
B6DXM7_VIBAL	ACI42274.1	OmpR	Acetyl [K6; K170]
A0A1W6UBW8_VIBAL	ARP00655.1	2,3-dehydroadipyl-CoA hydratase	Acetyl [K211]
A0A1W6VBJ3_VIBAL	ARP37354.1	3-methyl-2-oxobutanoate hydroxymethyltransferase	Acetyl [K124]
A0A0P7FBC1_VIBAL	KIP84212.1	DNA topoisomerase IV subunit A	Acetyl [K129; K451]
A0A0H0YE91_VIBAL	PNP22870.1	DNA topoisomerase IV subunit B	Acetyl [K93; K209; K306]
A0A1W6VB69_VIBAL	ARP37283.1	Pyridoxine 5'-phosphate synthase	Acetyl [K115]
A0A0H0Y8W5_VIBAL	KLI70676.1	multifunctional aminopeptidase A	Acetyl [K134; K304]
A0A0L7YT37_VIBAL	KOE80834.1	aminopeptidase N	Acetyl [K842]
A0A0H0YG36_VIBAL	KOE06751.1	ubiquinol-cytochrome C reductase	Acetyl [K91]
A0A0H0Y6J7_VIBAL	VAGM004587	ATP-dependent 6-phosphofructokinase	Acetyl [K78]
A0A1W6V5M6_VIBAL	WP_115386733.1	phospho-sugar mutase	Acetyl [K80; K357; K371; K462]
A0A1W6UNJ6_VIBAL	ARP04331.1	Phosphoglycerate kinase	Acetyl [K119; K243]
A0A0S3JUA8_VIBAL	ANP64934.1	6-phosphogluconolactonase	Acetyl [K5]
A0A0S3JZV1_VIBAL	VAGM002561	Phosphoglucomutase (alpha-D-glucose-1,6-bisphosphate-dependent)	Acetyl [K377]
A0A1W6TZR7_VIBAL	ARP11089.1	Poly-beta-hydroxybutyrate polymerase	Acetyl [K145; K460; K475; K526]
A0A7H8DSG6_VIBAL	ANP63781.1	chorismate mutase	Acetyl [K231]
A0A0G9LW12_VIBAL	ANP63794.1	phosphate regulon transcriptional regulatory protein PhoB	Acetyl [K161]
A0A7Y0MYR5_VIBAL	KIP67833.1	glycerol-3-phosphate acyltransferase	Acetyl [K13; K235]
A0A0S3JWU7_VIBAL	ARP14325.1	Polyribonucleotide nucleotidyltransferase	Acetyl [K73; K80; K244; K264]
D0X1E2	ANP67193.1	NAD(P) transhydrogenase subunit alpha	Acetyl [K342]
A0A1W6UKQ8_VIBAL	ARP03248.1	Spermidine/putrescine import ATP-binding protein PotA	Acetyl [K312]
A0A0H0YFU9_VIBAL	SUP14025.1	inorganic pyrophosphatase	Acetyl [K113]
A0A1W6V3G7_VIBAL	ARP09546.1	Phosphoenolpyruvate carboxylase	Acetyl [K61; K332]
A0A7H8DM51_VIBAL	ANP64117.1	peptidylprolyl isomerase	Acetyl [K339; K485; K513]
A0A0H0YB12_VIBAL	ARP47199.1	Peptide chain release factor 1	Acetyl [K85; K139]
A0A2L1Y3A2_VIBAL	AVF71582.1	peptide chain release factor 2	Acetyl [K302; K307; K355]
A0A0P7E8T5_VIBAL	AVF75981.1	oligopeptidase A	Acetyl [K281]
D0WX50_VIBAL	VAGM004039	Proline--tRNA ligase	Acetyl [K126; K276; K279; K567]
A0A0H0YAA7_VIBAL	KOF36561.1	ribose-phosphate pyrophosphokinase	Acetyl [K111; K231]
A0A1W6TV33_VIBAL	ARP48121.1	Phosphatidylserine decarboxylase proenzyme	Acetyl [K28]
A0A0H0YNZ7_VIBAL	ARP18008.1	Phage shock protein A	Acetyl [K21; K27; K81; K117]
A0A1W6W864_VIBAL	ARP04273.1	Protease 3 precursor	Acetyl [K379; K441; K902]
A0A1W6TKQ2_VIBAL	ARP26572.1	Protease 2	Acetyl [K687]
A0A1W6VFW3_VIBAL	ARP38922.1	Phosphocarrier protein HPr	Acetyl [K4]
A0A0H0YB35_VIBAL	AVF64897.1	phosphoenolpyruvate-protein phosphotransferase PtsI	Acetyl [K97; K410; K486]
A0A0H0Y8Z2_VIBAL	KIP68685.1	PTS sugar transporter	Acetyl [K130]
A0A1W6UAQ4_VIBAL	ARP00182.1	Pullulanase precursor	Acetyl [K140; K376; K694; K812; K816; K832; K930; K958; K966; K1204]
D0X181_VIBAL	EEZ81965.1	adenylosuccinate synthetase	Acetyl [K141; K374]
A0A0H0YJF2_VIBAL	AGV16011.1	adenylosuccinate lyase	Acetyl [K328]
D0WU43_VIBAL	VAGM004628	Bifunctional purine biosynthesis protein PurH	Acetyl [K288; K403]
A0A0P7EW96_VIBAL	VAGM002381	Phosphoribosylformylglycinamidine synthase	Acetyl [K257; K732; K782; K1011]
A0A0L8CTM0_VIBAL	SUP21335.1	phosphoribosylaminoimidazole synthetase	Acetyl [K235; K286]
A0A0H0YIQ5_VIBAL	AVF65111.1	HTH-type transcriptional repressor PurR	Acetyl [K55]
A0A1W6TB64_VIBAL	ARO98220.1	Phosphoribosylglycinamide formyltransferase 2	Acetyl [K95]
D0WTW5_VIBAL	ANP67881.1	bifunctional proline dehydrogenase/L-glutamate gamma-semialdehyde dehydrogenase	Acetyl [K112; K114; K121; K286; K692; K881; K893; K895; K905]
D0WT13_VIBAL	EEZ84765.1	pyruvate kinase I	Acetyl [K99; K292; K350; K413]
A0A0H0YJU9_VIBAL	ARP08335.1	Dihydroorotate dehydrogenase (quinone)	Acetyl [K17; K150; K198]
A0A0P7ESR9_VIBAL	KPM96948.1	CTP synthase	Acetyl [K239]
A0A0G9M2E2_VIBAL	KPM92753.1	uridylate kinase	Acetyl [K186; K195]
A0A7H8DL45_VIBAL	ALR93377.1	S-adenosylmethionine:tRNA ribosyltransferase-isomerase	Acetyl [K89]
A0A0H0Y8B1_VIBAL	KIP74179.1	cold-shock protein	Acetyl [K26; K29; K81; K92]
A0A2I3CFE6_VIBAX	AGV18533.1	recombination associated protein	Acetyl [K41]
D0WUF6_VIBAL	EEZ84455.1	recA protein	Acetyl [K25]
A0A1W6U8J2_VIBAL	ARP34208.1	ATP-dependent DNA helicase	Acetyl [K324]
A0A0H0Y9B9_VIBAL	ARP29625.1	GTP pyrophosphokinase	Acetyl [K163; K533; K688]
A0A1W6VJ29_VIBAL	WP_086050327.1	ATP-dependent DNA helicase Rep	Acetyl [K123]
A0A0H0YDK0_VIBAL	KXZ34911.1	RNA helicase	Acetyl [K26]
A0A0G9LVN0_VIBAL	GAD73907.1	transcription termination factor Rho	Acetyl [K131]
A0A0H0YEM2_VIBAL	KXZ38357.1	GTP cyclohydrolase	Acetyl [K199]
A0A0G9LVS0_VIBAL	AGV18645.1	riboflavin synthase subunit beta	Acetyl [K39]
A0A0G9M344_VIBAL	SQA44536.1	16S rRNA-processing protein	Acetyl [K73]
A0A1W6TF11_VIBAL	ARO99583.1	23S rRNA (uracil(1939)-C(5))-methyltransferase RlmD	Acetyl [K36]
A0A0P7EZ36_VIBAL	ANP64804.1	23S rRNA (guanine(2445)-N(2))/(guanine(2069)-N(7))-methyltransferase	Acetyl [K662]
D0WU08_VIBAL	EEZ84591.1	Ribosomal RNA large subunit methyltransferase M	Acetyl [K340]
A0A1W6TTC2_VIBAL	ARP23934.1	Ribosomal large subunit pseudouridine synthase B	Acetyl [K151]
A0A1W6VBA6_VIBAL	ARP37280.1	Ribonuclease 3	Acetyl [K61]
A0A1W6W483_VIBAL	ARP07592.1	Ribonuclease D	Acetyl [K320]
D0X087_VIBAL	EEZ82327.1	ribonuclease E	Acetyl [K11; K37; K454; K531; K563; K685; K737; K756]
A0A0H0YDL6_VIBAL	ARP19610.1	Ribonuclease G	Acetyl [K370]
A0A0P7EJ77_VIBAL	WP_064377070.1	ribonuclease R	Acetyl [K49; K294]
D0WW79_VIBAL	EEZ83700.1	ribonuclease PH	Acetyl [K151]
A0A0G9LUE4_VIBAL	ARP19818.1	50S ribosomal protein L1	Acetyl [K14; K19; K186; K197; K198]
A0A0H0YDW9_VIBAL	GAD70578.1	50S ribosomal protein L2	Acetyl [K147]
A0A0G9M1J0_VIBAL	PNP25731.1	50S ribosomal protein L3	Acetyl [K70]
A0A0H0YFP4_VIBAL	KOE06611.1	50S ribosomal protein L4	Acetyl [K94; K105; K184]
A0A0G9M1I2_VIBAL	OSP13001.1	50S ribosomal protein L5	Acetyl [K9; K69]
A0A0H0YKG2_VIBAL	KOF33779.1	50S ribosomal protein L6	Acetyl [K27; K85; K122]
A0A2I3CBA8_VIBAX	EAS74957.1	50S ribosomal protein L9	Acetyl [K71; K89; K112]
A0A0H0YDT4_VIBAL	AVF75760.1	50S ribosomal protein L10	Acetyl [K104; K109]
A0A0H0YCV5_VIBAL	KZC45931.1	50S ribosomal protein L11	Acetyl [K72; K113; K126]
A0A0H0YDN6_VIBAL	KXZ34425.1	50S ribosomal protein L7/L12	Acetyl [K102]
A0A0H0YF76_VIBAL	EAS74237.1	50S ribosomal protein L13	Acetyl [K85]
A0A0H0YEX0_VIBAL	ARP17178.1	50S ribosomal protein L15	Acetyl [K58; K96]
A0A0H0YFS7_VIBAL	PNP25738.1	50S ribosomal protein L16	Acetyl [K71; K127]
A0A0G9M1N6_VIBAL	KOF33768.1	50S ribosomal protein L17	Acetyl [K78]
A0A0H0YFR0_VIBAL	ARP02003.1	50S ribosomal protein L18	Acetyl [K63]
A0A1W6VD97_VIBAL	ARP37980.1	50S ribosomal protein L20	Acetyl [K112; K114]
A0A0H0YKF3_VIBAL	AVF64422.1	50S ribosomal protein L22	Acetyl [K48; K73]
D0X2F7_VIBAL	KZC47609.1	50S ribosomal protein L25	Acetyl [K69]
A0A0G9M1J6_VIBAL	PLX65273.1	50S ribosomal protein L29	Acetyl [K9; K44]
D0WTA4_VIBAL	AVF64415.1	50S ribosomal protein L31	Acetyl [K48]
A0A0H0YKH4_VIBAL	ARP12131.1	DNA-directed RNA polymerase subunit alpha	Acetyl [K183; K201; K244; K247; K305]
A0A0L7Z198_VIBAL	KOE83817.1	DNA-directed RNA polymerase subunit beta	Acetyl [K8; K9; K161; K496; K909; K1057; K1065; K1233]
A0A0H0YIC5_VIBAL	AVF69282.1	DNA-directed RNA polymerase subunit beta	Acetyl [K8; K9; K161; K295; K496; K697; K755; K909; K988; K1057; K1065; K1233]
A0A0H0YCV0_VIBAL	ARP34702.1	DNA-directed RNA polymerase subunit beta'	Acetyl [K9; K74; K76; K213; K764; K996; K1191; K1285]
A0A0G9M1T1_VIBAL	ARP27415.1	RNA polymerase sigma factor RpoD	Acetyl [K303; K469; K500]
A0A0H0YA85_VIBAL	GAD73253.1	RNA polymerase sigma-E factor	Acetyl [K57]
A0A0H0Y9M5_VIBAL	PLX57990.1	30S ribosomal protein S1	Acetyl [K150; K196; K363; K551]
D0WX70_VIBAL	GAD71982.1	30S ribosomal protein S2	Acetyl [K22; K56; K70; K157]
A0A0H0YFP9_VIBAL	AVF71790.1	30S ribosomal protein S3	Acetyl [K38; K93]
A0A0G9M6D3_VIBAL	ANP63532.1	30S ribosomal protein S4	Acetyl [K136; K177]
A0A0H0YFT8_VIBAL	AVF64434.1	30S ribosomal protein S5	Acetyl [K63]
A0A2I3CBI5	KXZ34619.1	30S ribosomal protein S6	Acetyl [K104]
A0A0P7EKK5_VIBAL	WP_081009652.1	30S ribosomal protein S7	Acetyl [K239]
A0A0H0YEW7_VIBAL	ARP07034.1	30S ribosomal protein S8	Acetyl [K26]
A0A0G9M6B3_VIBAL	ARP12105.1	30S ribosomal protein S10	Acetyl [K16]
A0A1W6VAT2_VIBAL	ARP37129.1	30S ribosomal protein S11	Acetyl [K87]
A0A0G9M1I8_VIBAL	AVF71774.1	30S ribosomal protein S13	Acetyl [K62; K78]
D0WYW6_VIBAL	AVF69701.1	30S ribosomal protein S15	Acetyl [K44; K47; K71]
A0A1W6VAU6_VIBAL	ARP37115.1	30S ribosomal protein S17	Acetyl [K43; K77]
A0A0G9LY27_VIBAL	AGV17659.1	30S ribosomal protein S18	Acetyl [K30; K50]
D0WT98_VIBAL	KXZ36825.1	30S ribosomal protein S19	Acetyl [K17; K70]
A0A0L8CTT2_VIBAL	ARP04026.1	RIP metalloprotease RseP	Acetyl [K39]
A0A1W6UPV0_VIBAL	ARP04735.1	Ribosomal RNA small subunit methyltransferase B	Acetyl [K67; K216]
A0A2I3C929_VIBAX	ANP65673.1	16S rRNA methyltransferase	Acetyl [K62]
A0A1W6TWQ3_VIBAL	ARP19966.1	Ribosomal RNA small subunit methyltransferase G	Acetyl [K118]
A0A1W6T937_VIBAL	ARP27461.1	Ribosomal RNA small subunit methyltransferase I	Acetyl [K274]
Q9KWT0_VIBAL	ARP46808.1	putative D,D-dipeptide transport ATP-binding protein DdpD	Acetyl [K51; K142]
A0A0G9LZB1_VIBAL	ARO97818.1	Succinate dehydrogenase iron-sulfur subunit	Acetyl [K222; K228]
D0X0B8_VIBAL	ARP17340.1	preprotein translocase subunit SecA	Acetyl [K539; K729]
A0A1W6UHJ5_VIBAL	ARP17460.1	preprotein translocase subunit SecD	Acetyl [K195; K391]
SECF_VIBAL	E9RGS4.1	RecName: Full=Protein translocase subunit SecF	Acetyl [K6]
A0A1W6VAU8_VIBAL	ARP37126.1	preprotein translocase subunit SecY	Acetyl [K348]
A0A0H0YA39_VIBAL	ARP07559.1	Negative modulator of initiation of replication	Acetyl [K70]
D0WVU4_VIBAL	ANP65779.1	D-3-phosphoglycerate dehydrogenase	Acetyl [K52; K203]
D0X2P1_VIBAL	EEZ81460.1	malate oxidoreductase	Acetyl [K81]
A0A0G9M1V6_VIBAL	AVF66149.1	two-component system response regulator UvrY	Acetyl [K67; K147]
D0WWE7_VIBAL	EEZ83613.1	Superoxide dismutase	Acetyl [K133; K134]
A0A0G9LZZ5_VIBAL	ARP27186.1	Guanosine-3',5'-bis(diphosphate) 3'-pyrophosphohydrolase	Acetyl [K246]
A0A0H0YF81_VIBAL	KPN02545.1	stringent starvation protein A	Acetyl [K116]
A0A2I3CI50_VIBAX	sucB	dihydrolipoyllysine-residue succinyltransferase	Acetyl [K89; K99; K208; K215; K218; K282]
A0A0H0Y8X4_VIBAL	SQA46555.1	succinyl-CoA synthetase subunit beta	Acetyl [K46; K166]
A0A0H0YAZ4_VIBAL	SUP16153.1	succinyl-CoA synthetase alpha subunit	Acetyl [K134]
A0A0H0YGD0_VIBAL	KXZ38807.1	transaldolase	Acetyl [K25; K41; K66; K111; K117; K132; K218; K307]
A0A1W6VHT2_VIBAL	ARP39565.1	Sec-independent protein translocase protein TatA	Acetyl [K48; K53]
A0A0H0YBV9_VIBAL	EAS78313.1	L-threonine 3-dehydrogenase	Acetyl [K286; K319]
A0A0H0YDK8_VIBAL	OSP11760.1	oxytetracycline resistance phosphoribosyltransferase domain-containing protein Tet(34)	Acetyl [K22]
A0A0H0YFJ4_VIBAL	PLX59429.1	tRNA guanosine(34) transglycosylase Tgt	Acetyl [K8]
A0A1W6W5S6_VIBAL	ARP02044.1	Thiamine-binding periplasmic protein precursor	Acetyl [K192]
D0WYK5_VIBAL	EEZ82893.1	thiazole biosynthesis protein ThiG	Acetyl [K60; K95; K221]
A0A1W6VA34_VIBAL	WP_053350792.1	2-iminoacetate synthase ThiH	Acetyl [K148; K198; K281]
A0A0L7YYN6_VIBAL	WP_053310326.1	tRNA 4-thiouridine(8) synthase ThiI	Acetyl [K265]
A0A0G9M1E6_VIBAL	ARP22668.1	tRNA sulfurtransferase	Acetyl [K278; K349; K432]
A0A0H0YF62_VIBAL	KOC98797.1	trigger factor	Acetyl [K127; K361; K414]
A0A2L1XTB3_VIBAL	AVF72921.1	tryptophanase	Acetyl [K29; K264; K403; K405; K437; K444]
B3G3J0_VIBAL	ACE00209.1	TolC	Acetyl [K159]
A0A1W6W3U1_VIBAL	ARP22982.1	DNA topoisomerase III	Acetyl [K870]
A0A0H0YHU6_VIBAL	ALR90932.1	molecular chaperone TorD	Acetyl [K157]
A0A060A4C9_VIBAL	AIA58670.1	ToxR protein	Acetyl [K98]
A0A1W6T9N3_VIBAL	ARP17582.1	Trehalose-6-phosphate hydrolase	Acetyl [K490]
A0A0H0YK98_VIBAL	ARP02296.1	Dual-specificity RNA methyltransferase RlmN	Acetyl [K289]
D0X1F3_VIBAL	EEZ81883.1	tRNA (5-methylaminomethyl-2-thiouridylate)-methyltransferase	Acetyl [K161]
A0A0N8HRC7_VIBAL	VAGM003559	Tryptophan synthase alpha chain	Acetyl [K77]
A0A0H0YL70_VIBAL	AVF64232.1	tryptophan synthase subunit beta	Acetyl [K106]
A0A0H0Y875_VIBAL	KOE01733.1	tryptophanyl-tRNA synthetase	Acetyl [K316]
A0A1W6UM69_VIBAL	ARP24148.1	tRNA pseudouridine synthase A	Acetyl [K204]
A0A0P7EYU2_VIBAL	ARP09249.1	tRNA pseudouridine synthase B	Acetyl [K73]
A0A0G9LVK4_VIBAL	SQA43935.1	Thioredoxin	Acetyl [K53; K58; K83; K91]
A0A1W6W4M1_VIBAL	ARP32562.1	Thioredoxin-1	Acetyl [K274]
A0A0H0YCP0_VIBAL	ARP19226.1	Elongation factor Ts	Acetyl [K24; K165; K205; K212; K280]
A0A0H0YGF1_VIBAL	ALR94068.1	type VI secretion protein	Acetyl [K133]
A0A2I3C1W2_VIBAX	AGV16416.1	putative ATPase	Acetyl [K137]
A0A0S3JX02_VIBAL	ARP14633.1	Elongation factor Tu	Acetyl [K38; K295; K304; K314]
A0A0H0Y6M4_VIBAL	ALR92966.1	GTP-binding protein TypA	Acetyl [K54; K63; K254]
A0A2L1XYL5_VIBAL	KOF30747.1	DNA phosphorthioation protein DptF	Acetyl [K2; K451]
D0WZ31_VIBAL	EEZ82674.1	tyrosyl-tRNA synthetase	Acetyl [K110; K367]
D0WSU1_VIBAL	EEZ84919.1	putative ubiquinone biosynthesis protein UbiB	Acetyl [K51]
A0A2I3C8C1_VIBAX	VAGM003978	Uracil phosphoribosyltransferase	Acetyl [K69; K118; K149; K188; K192]
A0A1W6T8V0_VIBAL	ARP17279.1	Undecaprenyl-diphosphatase	Acetyl [K147; K148]
D0WSS2_VIBAL	VAGM001756	Universal stress protein	Acetyl [K36]
A0A0H0YF34_VIBAL	ANP64782.1	universal stress protein UspE	Acetyl [K292; K301]
A0A6F8WS49_VIBAL	PLX58919.1	type II secretion system protein GspE	Acetyl [K19; K388]
A0A6F8W4A5_VIBAL	ANP66762.1	transcriptional regulator	Acetyl [K114]
A0A1W6VB27_VIBAL	WP_086048687.1	valine--tRNA ligase	Acetyl [K3; K291]
B1PDM1_VIBAL	ACA29563.1	VasO	Acetyl [K101]
C0LZQ6_VIBAL	ACN89322.1	Uncharacterized protein	Acetyl [K41; K412]
C0LZR2_VIBAL	ACN89328.1	putative ClpA/B-type chaperone	Acetyl [K335]
D0WSF7_VIBAL	EEZ84992.1	alanine racemase	Acetyl [K245]
D0WT09_VIBAL	EEZ84761.1	putative dihydroxyacetone kinase	Acetyl [K156; K225; K335; K351]
D0WTH2_VIBAL	EEZ84687.1	putative esterase	Acetyl [K17]
D0WTS8_VIBAL	EEZ84511.1	Glyco_trans_2-like domain-containing protein	Acetyl [K55]
D0WU32_VIBAL	ANP66113.1	sugar/pyridoxal phosphate phosphatase YigL	Acetyl [K38; K209]
D0WU36_VIBAL	ANP66117.1	diguanylate cyclase	Acetyl [K444]
D0WU71_VIBAL	EEZ84370.1	inositol monophosphate family protein	Acetyl [K200]
D0WU96_VIBAL	EEZ84395.1	sodium/alanine symporter	Acetyl [K514]
D0WUG5_VIBAL	EEZ84293.1	zinc-binding alcohol dehydrogenase	Acetyl [K220; K313]
D0WV93_VIBAL	EEZ84061.1	peptide ABC transporter, periplasmic peptide-binding protein	Acetyl [K120; K166; K204; K465]
D0WVA0_VIBAL	ANP66246.1	transporter	Acetyl [K265]
D0WVT1_VIBAL	EEZ83859.1	putative cytochrome c oxidase, subunit I	Acetyl [K127]
D0WVT3_VIBAL	EEZ83861.1	transketolase	Acetyl [K163; K341; K357; K598]
D0WVZ3_VIBAL	VAGM001245	Uncharacterized protein	Acetyl [K96; K204; K219; K228; K267; K273]
D0WW53_VIBAL	VAGM001831	S1 motif domain-containing protein	Acetyl [K220; K222]
D0WW92_VIBAL	GAD70510.1	putative glycosyltransferase	Acetyl [K164]
D0WWH1_VIBAL	EEZ83637.1	Glyceraldehyde-3-phosphate dehydrogenase	Acetyl [K82; K201; K220; K294; K340; K357]
D0WWP6_VIBAL	EEZ83467.1	conserved hypothetical protein	Acetyl [K49]
D0WWS9_VIBAL	ARP10238.1	Pas factor saposin fold protein	Acetyl [K69]
D0WWU7_VIBAL	EEZ83518.1	GGDEF domain-containing protein	Acetyl [K336]
D0WXU5_VIBAL	EEZ83188.1	EAL domain-containing protein	Acetyl [K398]
D0WYC6_VIBAL	EEZ82975.1	aminomethyltransferase	Acetyl [K282]
D0WYT7_VIBAL	AVF66987.1	phaC PHA synthase	Acetyl [K150]
D0WYZ1_VIBAL	EEZ82816.1	long-chain-fatty-acid--CoA ligase, putative	Acetyl [K40; K449]
D0WYZ5_VIBAL	WP_005386449.1	type II and III secretion system protein family protein	Acetyl [K46]
D0WZ48_VIBAL	EEZ82691.1	beta-N-hexosaminidase	Acetyl [K209]
D0WZA7_VIBAL	EEZ82665.1	conserved hypothetical protein	Acetyl [K59; K81]
D0WZD6_VIBAL	EEZ82563.1	putative long-chain-fatty-acid-CoA ligase	Acetyl [K525]
D0WZP2_VIBAL	EEZ82549.1	UPF0319 protein VMC_26420	Acetyl [K128; K153; K200; K208]
D0WZX8_VIBAL	EEZ82492.1	Uncharacterized protein	Acetyl [K138]
D0X018_VIBAL	ALR92773.1	histidine kinase	Acetyl [K161]
D0X089_VIBAL	AVF66251.1	septum formation inhibitor Maf	Acetyl [K54]
D0X0G5_VIBAL	AVF76317.1	TIGR00153 family protein	Acetyl [K96]
D0X0R9_VIBAL	EEZ82153.1	conserved hypothetical protein	Acetyl [K70]
A0A1W6V3D0_VIBAL	ARP04437.1	MSHA biogenesis protein MshH	Acetyl [K469]
D0X109_VIBAL	EEZ82000.1	conserved hypothetical protein	Acetyl [K410]
D0X110_VIBAL	EEZ82001.1	conserved hypothetical protein	Acetyl [K100; K221; K261; K266; K296; K534]
D0X1E1_VIBAL	EEZ81955.1	Uncharacterized protein	Acetyl [K88]
D0X1R8_VIBAL	VAGM003582	Uncharacterized protein	Acetyl [K260]
D0X2A2_VIBAL	EEZ81628.1	OpuAC domain-containing protein	Acetyl [K287]
D0X2B8_VIBAL	EEZ81644.1	putative enoyl-CoA hydratase/isomerase	Acetyl [K140]
D0X2E9_VIBAL	EEZ81564.1	conserved hypothetical protein	Acetyl [K360]
D0X2N9_VIBAL	ARP18080.1	Uncharacterized protein	Acetyl [K62]
D0X2U9_VIBAL	EEZ81406.1	Di- and tripeptidase	Acetyl [K24; K27]
D0X347_VIBAL	EEZ81342.1	conserved hypothetical protein	Acetyl [K108]
D0X3A9_VIBAL	EEZ81242.1	acetyl-CoA acetyltransferase	Acetyl [K94; K196]
D0X3B0_VIBAL	EEZ81243.1	acetoacetyl-CoA reductase	Acetyl [K19; K217]
D0X3F7_VIBAL	EEZ81184.1	putative methyltransferase	Acetyl [K80]
D0X3Y5_VIBAL	EEZ81034.1	conserved hypothetical protein	Acetyl [K61; K207]
D0X434_VIBAL	ALR90868.1	uridine phosphorylase	Acetyl [K32]
A0A0H0Y8E0_VIBAL	ANP66247.1	efflux transporter periplasmic adaptor subunit	Acetyl [K122; K151]
A0A1W6VCV4_VIBAL	ANP64187.1	exodeoxyribonuclease III	Acetyl [K89]
A0A0H0YGA2_VIBAL	ARP02196.1	Uncharacterized protein	Acetyl [K134; K194]
A0A0G9M1I4_VIBAL	KLI73010.1	preprotein translocase subunit YajC	Acetyl [K69]
A0A0G9LWE0_VIBAL	ANP65107.1	elongation factor P-like protein YeiP	Acetyl [K69]
A0A1W6W4D2_VIBAL	VAGM000226	Phosphoesterase	Acetyl [K79]
D0WVK6_VIBAL	EEZ83967.1	3-hydroxyacyl-CoA dehydrogenase	Acetyl [K133; K199; K262; K603]
A0A0N8HP20_VIBAL	GAD71400.1	putative alcohol dehydrogenase	Acetyl [K39; K231]
A0A0H0YHX3_VIBAL	KOC95462.1	membrane protein insertase	Acetyl [K386]
A0A0H0Y7U4_VIBAL	ARP47804.1	Der GTPase-activating protein YihI	Acetyl [K130]
A0A1W6VD69_VIBAL	ARP37969.1	putative HTH-type transcriptional regulator YurK	Acetyl [K48]
A0A2I3CG34_VIBAX	ARP07514.1	Cell division protein ZipA	Acetyl [K50]
A0A0H0YDS3_VIBAL	VAGM002088	Zinc-responsive transcriptional regulator	Acetyl [K170]
A0A0L8D900_VIBAL	VAGM001910	Mn2+/Zn2+ABC transporter ATP-binding protein	Acetyl [K196]
A0A1W6T928_VIBAL	ARO97479.1	Transcriptional regulatory protein ZraR	Acetyl [K285]
