# Supplementary material for: Holistic analysis of lysine acetylation in aquaculture pathogenic bacteria Vibrio alginolyticus under bile salt stress
Source: Front Vet Sci. 2023 Apr 27;10:1099255. doi: 10.3389/fvets.2023.1099255 (PMC10172577; doi:10.3389/fvets.2023.1099255)
Supplement: Supplementary Table 2 — The identified peptides under bile salt stress in V. alginolyticus. [file Table_2.XLSX]

## Sheet: Sheet1
Accession	Protein Accessions	Description	Sequence
A0A060A4C9_VIBAL	AIA58670.1	ToxR protein	SPEFVK(ac)TVPK
A0A0G9LUC1_VIBAL	ARP05627.1	Cytochrome C biogenesis protein CcdA	ISKPIMASENAVVEK(ac)DVQPTVVK
A0A0G9LUC1_VIBAL	ARP05627.1	Cytochrome C biogenesis protein CcdA	DVQPTVVK(ac)MTAKPEEK
A0A0G9LUE4_VIBAL	ARP19818.1	50S ribosomal protein L1	EK(ac)VDVTKEYEINEAVALLQELATAK
A0A0G9LUE4_VIBAL	ARP19818.1	50S ribosomal protein L1	EKVDVTK(ac)EYEINEAVALLQELATAK
A0A0G9LUE4_VIBAL	ARP19818.1	50S ribosomal protein L1	ANFSAEQIK(ac)ENLEALLVALKK
A0A0G9LUE4_VIBAL	ARP19818.1	50S ribosomal protein L1	ENLEALLVALK(ac)K
A0A0G9LUE4_VIBAL	ARP19818.1	50S ribosomal protein L1	ENLEALLVALKK(ac)
A0A0G9LUX4_VIBAL	ARP47891.1	Chromosomal replication initiator protein DnaA	LVTIDNIQK(ac)TVAEYYK
A0A0G9LV33_VIBAL	ARP29951.1	Biotin carboxylase	IQVEHPVTEMVTGIDLIK(ac)EQLR
A0A0G9LV33_VIBAL	ARP29951.1	Biotin carboxylase	DLK(ac)HVLLADETVCIGPAR
A0A0G9LV33_VIBAL	ARP29951.1	Biotin carboxylase	AEK(ac)DLIQAIAMTR
A0A0G9LVC0_VIBAL	ANP66045.1	chaperonin GroL	ANDAAGDGTTTATVLAQSIVNEGLK(ac)AVAAGMNPMDLKR
A0A0G9LVC0_VIBAL	ANP66045.1	chaperonin GroL	QQIEDATSDYDK(ac)EK
A0A0G9LVC0_VIBAL	ANP66045.1	chaperonin GroL	AVAAGMNPMDLK(ac)R
A0A0G9LVK4_VIBAL	SQA43935.1	Thioredoxin	MIAPILDEIADEYEGK(ac)LTIGK
A0A0G9LVK4_VIBAL	SQA43935.1	Thioredoxin	LTIGK(ac)LNIDHNAGTPPK
A0A0G9LVK4_VIBAL	SQA43935.1	Thioredoxin	GIPTLLLFK(ac)DGNVAATK
A0A0G9LVK4_VIBAL	SQA43935.1	Thioredoxin	DGNVAATK(ac)VGALSK
A0A0G9LVN0_VIBAL	GAD73907.1	transcription termination factor Rho	VNTVNDDK(ac)PDNAR
A0A0G9LVN7_VIBAL	SQA46439.1	CBS domain pair protein	DLLK(ac)YLGSGSNPFDIEEVIRPAVVVPESK
A0A0G9LVQ6_VIBAL	EAS76284.1	Transcriptional repressor NrdR	RPVSADSIELAISMIK(ac)SQLR
A0A0G9LVQ6_VIBAL	EAS76284.1	Transcriptional repressor NrdR	EVPSEMIGNLVMDQLK(ac)ELDK
A0A0G9LVQ9_VIBAL	AVF64812.1	LOG family protein	YLGLTEPSIIAAEPPNPIVNELVIMPDIEK(ac)R
A0A0G9LVQ9_VIBAL	AVF64812.1	LOG family protein	ELLDK(ac)YQSFDVNVVR
A0A0G9LVS0_VIBAL	AGV18645.1	riboflavin synthase subunit beta	FNSFINESLLSGAIDTLK(ac)R
A0A0G9LW02_VIBAL	KIP85281.1	scaffolding protein	NVGSFDKEDPSVGSGMVGAPACGDVMK(ac)LQIK
A0A0G9LW12_VIBAL	ANP63794.1	phosphate regulon transcriptional regulatory protein PhoB	VTANDAPLDMGPTEFK(ac)MLHFFMTHQER
A0A0G9LW17_VIBAL	VAGM002274	Alkyl hydroperoxide reductase C	YPLVADVKHEICK(ac)AYDVEHPEAGVAFR
A0A0G9LW17_VIBAL	VAGM002274	Alkyl hydroperoxide reductase C	MVDALNFHQK(ac)HGEVCPAQWEEGK
A0A0G9LWE0_VIBAL	ANP65107.1	elongation factor P-like protein YeiP	SDDVVETVEMNK(ac)R
A0A0G9LWR3_VIBAL	ARO97695.1	PhoH-like protein	IVNAYEK(ac)WEAQDQKER
A0A0G9LWY6_VIBAL	AVF66256.1	cob(I)yrinic acid a,c-diamide adenosyltransferase	NVK(ac)HAFESGVK
A0A0G9LY27_VIBAL	AGV17659.1	30S ribosomal protein S18	FTAEGVQEIDYKDVATLK(ac)NYITEAGK
A0A0G9LY27_VIBAL	AGV17659.1	30S ribosomal protein S18	ITGTSAK(ac)YQR
A0A0G9LZ51_VIBAL	GAD71511.1	ATP-dependent Clp protease proteolytic subunit	VMIHQPLGGFQGQASDIQIHAQEILTIK(ac)QK
A0A0G9LZ51_VIBAL	GAD71511.1	ATP-dependent Clp protease proteolytic subunit	QKLNK(ac)LLAEHTGQPLEVIER
A0A0G9LZB1_VIBAL	ARO97818.1	Succinate dehydrogenase iron-sulfur subunit	AIGHIK(ac)SMLVNR
A0A0G9LZB1_VIBAL	ARO97818.1	Succinate dehydrogenase iron-sulfur subunit	GLNPTK(ac)AIGHIK
A0A0G9LZF3_VIBAL	PNP26206.1	PTS glucose transporter subunit IIA	AGDTVIEFDLALLEEK(ac)AK
A0A0G9LZF3_VIBAL	PNP26206.1	PTS glucose transporter subunit IIA	AGDTVIEFDLALLEEKAK(ac)
A0A0G9LZL2_VIBAL	PNP22578.1	3-deoxy-8-phosphooctulonate synthase	KPQFMSPGQVGNIVEK(ac)FAECGNDK
A0A0G9LZL2_VIBAL	PNP22578.1	3-deoxy-8-phosphooctulonate synthase	LGIPYVFK(ac)ASFDK
A0A0G9LZL2_VIBAL	PNP22578.1	3-deoxy-8-phosphooctulonate synthase	IFQELK(ac)DTFGVK
A0A0G9LZL6_VIBAL	AVF64853.1	glutamyl-tRNA reductase	VSCGLDSLVLGEPQILGQVK(ac)QAFSDSR
A0A0G9LZR7_VIBAL	KZC47985.1	acyl carrier protein	EHFASVANLAK(ac)YVSSQTNE
A0A0G9LZZ5_VIBAL	ARP27186.1	Guanosine-3',5'-bis(diphosphate) 3'-pyrophosphohydrolase	NLFSIYNK(ac)MK
A0A0G9M076_VIBAL	ARO97064.1	putative ferritin-1	ETFEHEQMITEK(ac)INK
A0A0G9M076_VIBAL	ARO97064.1	putative ferritin-1	GILDK(ac)IELVGEDGK
A0A0G9M0Y6_VIBAL	ALR92862.1	ATP synthase F0F1 subunit epsilon	RAEEQIQNQHGDMDFAQAASELAK(ac)AIAQLR
A0A0G9M1E6_VIBAL	ARP22668.1	tRNA sulfurtransferase	SPEEEDDNPLEIEGVDVK(ac)HIPFYK
A0A0G9M1E6_VIBAL	ARP22668.1	tRNA sulfurtransferase	TMPEYCGVISK(ac)KPTVK
A0A0G9M1E6_VIBAL	ARP22668.1	tRNA sulfurtransferase	AAGMIAQK(ac)MK
A0A0G9M1I2_VIBAL	OSP13001.1	50S ribosomal protein L5	LLENAASDMATISGQKPLITK(ac)AR
A0A0G9M1I2_VIBAL	OSP13001.1	50S ribosomal protein L5	LHDYYK(ac)SSVVAELTK
A0A0G9M1I4_VIBAL	KLI73010.1	preprotein translocase subunit YajC	GDEVLTSGGLVGK(ac)ITK
A0A0G9M1I8_VIBAL	AVF71774.1	30S ribosomal protein S13	ISELTEEQIDQLRDGVAK(ac)YTVEGDLR
A0A0G9M1I8_VIBAL	AVF71774.1	30S ribosomal protein S13	EVSMNIK(ac)R
A0A0G9M1J0_VIBAL	PNP25731.1	50S ribosomal protein L3	AEAGHFAK(ac)AGVEAGR
A0A0G9M1J6_VIBAL	PLX65273.1	50S ribosomal protein L29	MQAATGQLQQTHTLK(ac)AVR
A0A0G9M1J6_VIBAL	PLX65273.1	50S ribosomal protein L29	EK(ac)SVEELNAELMNLLR
A0A0G9M1N6_VIBAL	KOF33768.1	50S ribosomal protein L17	DNEVVAK(ac)LFNELGPR
A0A0G9M1T1_VIBAL	ARP27415.1	RNA polymerase sigma factor RpoD	IPVHMIETINK(ac)LNR
A0A0G9M1T1_VIBAL	ARP27415.1	RNA polymerase sigma factor RpoD	SVVEYGK(ac)MPK
A0A0G9M1T1_VIBAL	ARP27415.1	RNA polymerase sigma factor RpoD	MQMPEDK(ac)IR
A0A0G9M1V6_VIBAL	AVF66149.1	two-component system response regulator UvrY	YISPEIAQQMALSQFSPASENPFK(ac)DLSER
A0A0G9M1V6_VIBAL	AVF66149.1	two-component system response regulator UvrY	SNHADVVLMDMNMPGIGGLEATK(ac)K
A0A0G9M247_VIBAL	ARP47389.1	putative ABC transporter ATP-binding protein	STLFK(ac)MLSGTEQPDSGTIEMGDTVK
A0A0G9M283_VIBAL	VAGM001909	DNA-binding response regulator	YLNALNYYSALK(ac)GVNYHYGSAK
A0A0G9M283_VIBAL	VAGM001909	DNA-binding response regulator	DKFCSSFK(ac)EATLNEAR
A0A0G9M283_VIBAL	VAGM001909	DNA-binding response regulator	SKDASFYK(ac)ANK
A0A0G9M283_VIBAL	VAGM001909	DNA-binding response regulator	KGNK(ac)FLLQYFK
A0A0G9M283_VIBAL	VAGM001909	DNA-binding response regulator	YYIK(ac)NAEVK
A0A0G9M2E2_VIBAL	KPM92753.1	uridylate kinase	VDGVFTADPVANPDAELYDK(ac)LSYAEVLDK
A0A0G9M2E2_VIBAL	KPM92753.1	uridylate kinase	LSYAEVLDK(ac)ELK
A0A0G9M2H1_VIBAL	KPN03813.1	bacterioferritin comigratory protein	MNTLTAGSPAPAFSLLDQDGNTVSLEDFK(ac)GK
A0A0G9M2H1_VIBAL	KPN03813.1	bacterioferritin comigratory protein	FMGK(ac)VYDGLHR
A0A0G9M2M6_VIBAL	ARO99314.1	Ribosome-recycling factor	SVEALK(ac)NNLSK
A0A0G9M2N3_VIBAL	KOE07182.1	transcription elongation factor NusA	VEVPEIAEDIIELK(ac)GAAR
A0A0G9M2N3_VIBAL	KOE07182.1	transcription elongation factor NusA	ITTQTAK(ac)QVIVQK
A0A0G9M2N3_VIBAL	KOE07182.1	transcription elongation factor NusA	IAVK(ac)TNDKR
A0A0G9M344_VIBAL	SQA44536.1	16S rRNA-processing protein	GMVAK(ac)LEGMDVR
A0A0G9M3S9_VIBAL	AGV15989.1	alanine dehydrogenase	MSIQAGAQTLEK(ac)SHGGR
A0A0G9M3S9_VIBAL	AGV15989.1	alanine dehydrogenase	GFLEGLNVIHGK(ac)VTCK
A0A0G9M3S9_VIBAL	AGV15989.1	alanine dehydrogenase	EIK(ac)NHEYR
A0A0G9M3Y0_VIBAL	EEZ81002.1	imidazole glycerol phosphate synthase subunit HisF	DWVQEVQK(ac)R
A0A0G9M4B8_VIBAL	ARP07966.1	integration host factor subunit alpha	AELAENLFDK(ac)LGFSK
A0A0G9M4G9_VIBAL	KPM98855.1	GntR family transcriptional regulator	DIEGAK(ac)YLLK
A0A0G9M6B3_VIBAL	ARP12105.1	30S ribosomal protein S10	AFDYK(ac)LIDASTAEIVETAKR
A0A0G9M6D3_VIBAL	ANP63532.1	30S ribosomal protein S4	VVNVPSFK(ac)VAANDVVSIR
A0A0G9M6D3_VIBAL	ANP63532.1	30S ribosomal protein S4	EKPTWIEVDGGK(ac)MEGTFK
A0A0G9M6K2_VIBAL	AVF76240.1	Co2+/Mg2+ efflux protein ApaG	IQVHTK(ac)YIEEQSNPELQR
A0A0G9M6K4_VIBAL	EAS75051.1	Dna-J like membrane chaperone protein	ILDVSSDADSK(ac)TVK
A0A0G9M6X1_VIBAL	ARP32254.1	autonomous glycyl radical cofactor GrcA	AANDDLLNSIWLLDSEK(ac)NEAR
A0A0G9M6X1_VIBAL	ARP32254.1	autonomous glycyl radical cofactor GrcA	ETLEDAVAHPEK(ac)YPQLTIR
A0A0G9M780_VIBAL	PLX64624.1	D-sedoheptulose 7-phosphate isomerase	SELNEAAEVLNK(ac)FLSDDHNIAQIEAAAK
A0A0G9M780_VIBAL	PLX64624.1	D-sedoheptulose 7-phosphate isomerase	AIEAAQAK(ac)GMK
A0A0G9M881_VIBAL	ARP17877.1	DUF2498 family protein	GLPTSNTTAVFNMFK(ac)YLAHHISK
A0A0G9M899_VIBAL	ARP28042.1	Cytochrome bd-I ubiquinol oxidase subunit 2	IEDPK(ac)WR
A0A0H0Y5C6_VIBAL	KPN00734.1	fumarate reductase	YDPEK(ac)DAEPYK
A0A0H0Y5L9_VIBAL	ARP19689.1	NADP-dependent malic enzyme	CDVPVFHDDQHGTAIVTAAGMLNAIELQGK(ac)K
A0A0H0Y5L9_VIBAL	ARP19689.1	NADP-dependent malic enzyme	LMADK(ac)PIVFACSNPDPEIKPELAHAVR
A0A0H0Y658_VIBAL	OSP13985.1	ATP-dependent RNA helicase	GVEK(ac)DEAMSR
A0A0H0Y6B4_VIBAL	KPM90541.1	3-oxoacyl-ACP synthase	SQVWGDLK(ac)INPAEHIDR
A0A0H0Y6B6_VIBAL	ANP66012.1	HflC protein	GEADAEAAK(ac)IYAEAYNKDPEFFSFLR
A0A0H0Y6B6_VIBAL	ANP66012.1	HflC protein	AQAELEVATILAEADK(ac)TAR
A0A0H0Y6J7_VIBAL	VAGM004587	ATP-dependent 6-phosphofructokinase	FPEFK(ac)QVEVR
A0A0H0Y6M4_VIBAL	ALR92966.1	GTP-binding protein TypA	GITILAK(ac)NTAIDWNDYR
A0A0H0Y6M4_VIBAL	ALR92966.1	GTP-binding protein TypA	NGK(ac)VGTVMGYLGLER
A0A0H0Y6M4_VIBAL	ALR92966.1	GTP-binding protein TypA	VMDSNDIEK(ac)ER
A0A0H0Y6Y2_VIBAL	KPM97662.1	RNA-binding protein	LNEK(ac)EYMER
A0A0H0Y721_VIBAL	KIP83131.1	aspartate-semialdehyde dehydrogenase	LLNGLPADK(ac)K
A0A0H0Y782_VIBAL	KOE01713.1	peptidylprolyl isomerase	VAEK(ac)MQAQAAEK
A0A0H0Y796_VIBAL	ANP65993.1	arginine N-succinyltransferase	LPIYINLLSPEAQAVIGQVHDNTRPALK(ac)LLER
A0A0H0Y7B9_VIBAL	ARP48088.1	Aspartate ammonia-lyase	HLAEVTGLDVVAAEDLIEATSDCGAYVMTHGALK(ac)R
A0A0H0Y7B9_VIBAL	ARP48088.1	Aspartate ammonia-lyase	GLLTAEELDEILSVENFMHPTYK(ac)AK
A0A0H0Y7B9_VIBAL	ARP48088.1	Aspartate ammonia-lyase	GLLTAEELDEILSVENFMHPTYKAK(ac)
A0A0H0Y7B9_VIBAL	ARP48088.1	Aspartate ammonia-lyase	IAVYNSVHK(ac)LMEAIEYLK
A0A0H0Y7B9_VIBAL	ARP48088.1	Aspartate ammonia-lyase	LMEAIEYLK(ac)GAFELK
A0A0H0Y7B9_VIBAL	ARP48088.1	Aspartate ammonia-lyase	ICAETGK(ac)SVR
A0A0H0Y7B9_VIBAL	ARP48088.1	Aspartate ammonia-lyase	AVEFK(ac)DVLK
A0A0H0Y7D1_VIBAL	ARO99938.1	Cell division ATP-binding protein FtsE	QALQK(ac)VDFHLR
A0A0H0Y7K7_VIBAL	ARP47382.1	Outer membrane protein assembly factor BamD precursor	YPNSPYAEDSQK(ac)R
A0A0H0Y7M9_VIBAL	VAGM003505	YjbQ family protein	AGNFNK(ac)LLIVK
A0A0H0Y7U4_VIBAL	ARP47804.1	Der GTPase-activating protein YihI	FVDEK(ac)LDRIEK
A0A0H0Y7Y0_VIBAL	ARP23888.1	chemotaxis protein	IEDTVIK(ac)GK
A0A0H0Y811_VIBAL	ANP65796.1	glutathione synthase	GNLAAGGTGEARPLSETDIK(ac)IAQTVAPTLK
A0A0H0Y811_VIBAL	ANP65796.1	glutathione synthase	DCNEK(ac)LFTAWFPELTPTTIVTR
A0A0H0Y811_VIBAL	ANP65796.1	glutathione synthase	VVELK(ac)EDPNGWYEFK
A0A0H0Y814_VIBAL	ARP08699.1	Carboxynorspermidine synthase	CEK(ac)IIESIQK
A0A0H0Y856_VIBAL	AVF69523.1	LPS export ABC transporter permease LptG	VEDDK(ac)LYALNMWR
A0A0H0Y875_VIBAL	KOE01733.1	tryptophanyl-tRNA synthetase	AYMDEVMQQGAEK(ac)ASAR
A0A0H0Y880_VIBAL	ANP65877.1	RNA polymerase factor sigma-54	DNGK(ac)WTVSINPDSVPK
A0A0H0Y889_VIBAL	KIP69107.1	fructose-bisphosphate aldolase	LEGQEAQILGAVAGAK(ac)YVHAVAEAYGVPVILHTDHAAK
A0A0H0Y889_VIBAL	KIP69107.1	fructose-bisphosphate aldolase	DSQAHVSEK(ac)FGLPANSLNFVFHGGSGSSLEEIR
A0A0H0Y889_VIBAL	KIP69107.1	fructose-bisphosphate aldolase	K(ac)FEAENHDYLQGQIGNPTGEDAPNKK
A0A0H0Y889_VIBAL	KIP69107.1	fructose-bisphosphate aldolase	KFEAENHDYLQGQIGNPTGEDAPNK(ac)K
A0A0H0Y889_VIBAL	KIP69107.1	fructose-bisphosphate aldolase	KFEAENHDYLQGQIGNPTGEDAPNKK(ac)
A0A0H0Y889_VIBAL	KIP69107.1	fructose-bisphosphate aldolase	VKAPVIVQFSNGGAAFFAGK(ac)GLK
A0A0H0Y889_VIBAL	KIP69107.1	fructose-bisphosphate aldolase	IFDFVK(ac)PGVISGDDVQK
A0A0H0Y8A6_VIBAL	VAGM002251	Chaperone protein ClpB	IQENFATLDYQGIK(ac)SEVMDVVSK
A0A0H0Y8A6_VIBAL	VAGM002251	Chaperone protein ClpB	AALSGTQHIK(ac)SELEQAR
A0A0H0Y8A6_VIBAL	VAGM002251	Chaperone protein ClpB	QYIEK(ac)DAALER
A0A0H0Y8B1_VIBAL	KIP74179.1	cold-shock protein	GQLIASATHEDLYAAINEVEQK(ac)LER
A0A0H0Y8B1_VIBAL	KIP74179.1	cold-shock protein	K(ac)LEKWQVDLIGCQATFSEEPNK
A0A0H0Y8B1_VIBAL	KIP74179.1	cold-shock protein	KLEK(ac)WQVDLIGCQATFSEEPNK
A0A0H0Y8B1_VIBAL	KIP74179.1	cold-shock protein	LTHK(ac)PEAR
A0A0H0Y8C9_VIBAL	GAD73204.1	putative aspartokinase	QAIQK(ac)LHTELFEK
A0A0H0Y8E0_VIBAL	ANP66247.1	efflux transporter periplasmic adaptor subunit	EAYDEAEANYFSLK(ac)ADIESLK
A0A0H0Y8E0_VIBAL	ANP66247.1	efflux transporter periplasmic adaptor subunit	LPAAEAK(ac)YK
A0A0H0Y8E4_VIBAL	EAS76399.1	peptide ABC transporter, ATP-binding protein	FEGIDLTALTSEK(ac)ER
A0A0H0Y8J2_VIBAL	ARP06854.1	Cytochrome c4 precursor	ELK(ac)LGMTSGGK
A0A0H0Y8K0_VIBAL	ARP01813.1	Glutamine synthetase	ADEIQIYK(ac)YVVHNVAHAFGK
A0A0H0Y8L0_VIBAL	AVF71198.1	ATP-dependent protease ATP-binding subunit ClpX	TVGELFTQVEPEDLVK(ac)YGLIPEFIGR
A0A0H0Y8L0_VIBAL	AVF71198.1	ATP-dependent protease ATP-binding subunit ClpX	EHLDDYVIGQDYAK(ac)K
A0A0H0Y8M0_VIBAL	KIP70183.1	ADP-ribose diphosphatase	SK(ac)LFAVEALDLR
A0A0H0Y8T8_VIBAL	ANP65176.1	lipopolysaccharide assembly protein LapB	EWEK(ac)AIYYANQLAK
A0A0H0Y8T8_VIBAL	ANP65176.1	lipopolysaccharide assembly protein LapB	QLLK(ac)NPTMK
A0A0H0Y8T8_VIBAL	ANP65176.1	lipopolysaccharide assembly protein LapB	ALQHFK(ac)K
A0A0H0Y8W5_VIBAL	KLI70676.1	multifunctional aminopeptidase A	YDMCGAASVFGTMK(ac)ALAK
A0A0H0Y8W5_VIBAL	KLI70676.1	multifunctional aminopeptidase A	QAVEATK(ac)DGLYTFNQFK
A0A0H0Y8X0_VIBAL	KPM86183.1	arginine deiminase	NVYTNEKYDK(ac)AGIK
A0A0H0Y8X4_VIBAL	SQA46555.1	succinyl-CoA synthetase subunit beta	ELAFK(ac)LGLEGDQIK
A0A0H0Y8X4_VIBAL	SQA46555.1	succinyl-CoA synthetase subunit beta	KVVK(ac)CQVHAGGR
A0A0H0Y8Z2_VIBAL	KIP68685.1	PTS sugar transporter	LSDKQVLK(ac)LLR
A0A0H0Y8Z5_VIBAL	KOF32813.1	UDP-N-acetylglucosamine 1-carboxyvinyltransferase	EPEIVDTADFLNK(ac)LGAK
A0A0H0Y8Z5_VIBAL	KOF32813.1	UDP-N-acetylglucosamine 1-carboxyvinyltransferase	DIDTTMELLK(ac)R
A0A0H0Y904_VIBAL	ARP04412.1	PhoH-like protein	HDHCTEGSLK(ac)YICDK
A0A0H0Y949_VIBAL	ARO98882.1	Uncharacterized protein	AILK(ac)HMNDWATEK
A0A0H0Y971_VIBAL	AVF63884.1	glycine cleavage system protein H	TLK(ac)FADSHEWVR
A0A0H0Y9B9_VIBAL	ARP29625.1	GTP pyrophosphokinase	FNVK(ac)TPDELYVGVGSGDLR
A0A0H0Y9B9_VIBAL	ARP29625.1	GTP pyrophosphokinase	ICNLIEVK(ac)KAPDEVR
A0A0H0Y9B9_VIBAL	ARP29625.1	GTP pyrophosphokinase	DITTLFANEK(ac)IK
A0A0H0Y9H9_VIBAL	AVF72355.1	YceI family protein	VSHLGYSFIK(ac)GR
A0A0H0Y9M5_VIBAL	PLX57990.1	30S ribosomal protein S1	QDDNAFGNAMADAFK(ac)AAK
A0A0H0Y9M5_VIBAL	PLX57990.1	30S ribosomal protein S1	DELLETLQEGSEVK(ac)GIVK
A0A0H0Y9M5_VIBAL	PLX57990.1	30S ribosomal protein S1	ANPWQSFAEAQAK(ac)GDK
A0A0H0Y9M5_VIBAL	PLX57990.1	30S ribosomal protein S1	DTAHLENK(ac)ELEFK
A0A0H0Y9P4_VIBAL	ARP13877.1	3-oxoacyl-[acyl-carrier-protein] synthase 2	DGFVLGDGAGMMVLEEYEHAK(ac)AR
A0A0H0Y9Q9_VIBAL	ANP65213.1	methionine--tRNA ligase	SGSLQAETANK(ac)MQEWFESGLQQWDISR
A0A0H0Y9Q9_VIBAL	ANP65213.1	methionine--tRNA ligase	IISCEEVPK(ac)ANK
A0A0H0Y9Q9_VIBAL	ANP65213.1	methionine--tRNA ligase	LTVMVANLK(ac)PR
A0A0H0Y9Q9_VIBAL	ANP65213.1	methionine--tRNA ligase	DDLDFDEYWK(ac)K
A0A0H0Y9V9_VIBAL	ARP13955.1	UPF0352 protein AOG25_01300	YTDEQVEK(ac)ILAEVATVLEK
A0A0H0Y9X5_VIBAL	ARO98917.1	ribonucleotide-diphosphate reductase subunit alpha	TLGVGVINFAYYLAK(ac)NGVK
A0A0H0Y9X5_VIBAL	ARO98917.1	ribonucleotide-diphosphate reductase subunit alpha	TFEAMQYYLLK(ac)ASVALAK
A0A0H0Y9X5_VIBAL	ARO98917.1	ribonucleotide-diphosphate reductase subunit alpha	LLQDLLTAYK(ac)FGVK
A0A0H0Y9X5_VIBAL	ARO98917.1	ribonucleotide-diphosphate reductase subunit alpha	ESIDLDK(ac)IHR
A0A0H0YA12_VIBAL	ARP08731.1	DUF4250 domain-containing protein	LDMLGYQYDPLTNQFK(ac)AYQR
A0A0H0YA13_VIBAL	KOF35593.1	long-chain fatty acid--CoA ligase	AFAAYLQNELK(ac)LQK
A0A0H0YA39_VIBAL	ARP07559.1	Negative modulator of initiation of replication	DAGKTESVDVVK(ac)EMR
A0A0H0YA59_VIBAL	KZC46202.1	carbon storage regulator	IQAEK(ac)GNGNVASGNY
A0A0H0YA85_VIBAL	GAD73253.1	RNA polymerase sigma-E factor	YVSNPGDVPDVAQEAFIK(ac)AYR
A0A0H0YA99_VIBAL	ARP24613.1	Small-conductance mechanosensitive channel	EALDENGIEIPFPQMDVHLNK(ac)VDA
A0A0H0YA99_VIBAL	ARP24613.1	Small-conductance mechanosensitive channel	ADLK(ac)LTK
A0A0H0YAA7_VIBAL	KOF36561.1	ribose-phosphate pyrophosphokinase	DCVIVDDMIDTGGTLCK(ac)AAEALK
A0A0H0YAA7_VIBAL	KOF36561.1	ribose-phosphate pyrophosphokinase	VPITAK(ac)VVADFLSNVGVDR
A0A0H0YAL2_VIBAL	ARP24291.1	DNA polymerase III epsilon subunit	ASADELEAHQK(ac)R
A0A0H0YAM0_VIBAL	KOE07053.1	acetyl-CoA carboxylase subunit alpha	HGGDSAIDLDKEIEQLEKK(ac)
A0A0H0YAM0_VIBAL	KOE07053.1	acetyl-CoA carboxylase subunit alpha	HGGDSAIDLDKEIEQLEK(ac)K
A0A0H0YAQ1_VIBAL	ARP34182.1	Na(+)-translocating NADH-quinone reductase subunit F	IATPPPNNPDVPPGIMSSYIWSLKEGDK(ac)CTISGPFGEFFAK
A0A0H0YAQ1_VIBAL	ARP34182.1	Na(+)-translocating NADH-quinone reductase subunit F	IATPPPNNPDVPPGIMSSYIWSLK(ac)EGDK
A0A0H0YAQ1_VIBAL	ARP34182.1	Na(+)-translocating NADH-quinone reductase subunit F	SGGGDILPTELDHITK(ac)GEAR
A0A0H0YAQ1_VIBAL	ARP34182.1	Na(+)-translocating NADH-quinone reductase subunit F	TDMDIELPEEIFGVK(ac)K
A0A0H0YAQ1_VIBAL	ARP34182.1	Na(+)-translocating NADH-quinone reductase subunit F	YESK(ac)VNEETIR
A0A0H0YAU6_VIBAL	KPN03935.1	elongation factor G	AGAQLLEPIMK(ac)VDVFTPEDHVGDVIGDLNR
A0A0H0YAU6_VIBAL	KPN03935.1	elongation factor G	SLK(ac)VLDGGIGVFCGSGGVEPQSETNWR
A0A0H0YAU6_VIBAL	KPN03935.1	elongation factor G	ETITQAIEDSYTHK(ac)K
A0A0H0YAU6_VIBAL	KPN03935.1	elongation factor G	ALAFK(ac)IMDDR
A0A0H0YAU6_VIBAL	KPN03935.1	elongation factor G	LIFVNK(ac)LDR
A0A0H0YAV0_VIBAL	ALR92296.1	purine-nucleoside phosphorylase	AAEDAAK(ac)AR
A0A0H0YAV3_VIBAL	ALR93590.1	PTS glucose transporter subunit IIBC	MNILGYFQK(ac)VGK
A0A0H0YAZ4_VIBAL	SUP16153.1	succinyl-CoA synthetase alpha subunit	MIGPNCPGVITPDECK(ac)IGIMPGHIHKK
A0A0H0YB12_VIBAL	ARP47199.1	Peptide chain release factor 1	EMAQEEIK(ac)EAK
A0A0H0YB12_VIBAL	ARP47199.1	Peptide chain release factor 1	MYSK(ac)YAEK
A0A0H0YB27_VIBAL	AVF66437.1	glycine cleavage system transcriptional repressor	FFADQQIGLDSLSAQTISK(ac)SK
A0A0H0YB35_VIBAL	AVF64897.1	phosphoenolpyruvate-protein phosphotransferase PtsI	GNEMISHLYNPLSPAVLTVIK(ac)QVIDASHAEGK
A0A0H0YB35_VIBAL	AVF64897.1	phosphoenolpyruvate-protein phosphotransferase PtsI	NDK(ac)MTADHAIHSVIEEQACALESLDDEYLK
A0A0H0YB35_VIBAL	AVF64897.1	phosphoenolpyruvate-protein phosphotransferase PtsI	KAIEEYK(ac)EELR
A0A0H0YB47_VIBAL	ARP29603.1	Glutaconyl-CoA decarboxylase subunit beta	LLNK(ac)FSK
A0A0H0YB98_VIBAL	KIP74731.1	ArsC family transcriptional regulator	DTLNEENAIALLVENPAMIK(ac)RPILK
A0A0H0YBD3_VIBAL	ANP66213.1	tRNA uridine(34) 5-carboxymethylaminomethyl synthesis enzyme MnmG	ISGITPAAISILLVHLK(ac)K
A0A0H0YBE4_VIBAL	KPM91103.1	ATP F0F1 synthase subunit gamma	VAAQVSGLGDNPSLQDLIGSVGVMLK(ac)K
A0A0H0YBE4_VIBAL	KPM91103.1	ATP F0F1 synthase subunit gamma	MIAMK(ac)AATDNATSLIDDLELVYNK
A0A0H0YBE4_VIBAL	KPM91103.1	ATP F0F1 synthase subunit gamma	AATDNATSLIDDLELVYNK(ac)AR
A0A0H0YBE4_VIBAL	KPM91103.1	ATP F0F1 synthase subunit gamma	GLCGGLNINVFK(ac)K
A0A0H0YBE4_VIBAL	KPM91103.1	ATP F0F1 synthase subunit gamma	AMEMVAASK(ac)MR
A0A0H0YBI7_VIBAL	SQA42293.1	Uncharacterized protein conserved in bacteria	VLELQGSPIDDHEMNVLK(ac)HNR
A0A0H0YBS4_VIBAL	KXZ35003.1	type I methionyl aminopeptidase	TVKPGSTVGDIGTAIEK(ac)YIK
A0A0H0YBV9_VIBAL	EAS78313.1	L-threonine 3-dehydrogenase	MASLIQSGLDLSPIITHHYK(ac)IDDFQEGFDVMR
A0A0H0YBV9_VIBAL	EAS78313.1	L-threonine 3-dehydrogenase	GLVIK(ac)GIYGR
A0A0H0YC81_VIBAL	KPM88184.1	replicative DNA helicase	TPQDGVTGVDTGFTDLNK(ac)K
A0A0H0YC81_VIBAL	KPM88184.1	replicative DNA helicase	TPQDGVTGVDTGFTDLNKK(ac)
A0A0H0YCC6_VIBAL	ALR91620.1	phosphogluconate dehydrogenase	EK(ac)GIHFIGTGVSGGEEGAR
A0A0H0YCC6_VIBAL	ALR91620.1	phosphogluconate dehydrogenase	TITPVEGDK(ac)QEWVDALR
A0A0H0YCD7_VIBAL	ARP09857.1	Type I secretion system membrane fusion protein PrsE	TVLEYLLKPILSAK(ac)TNALKE
A0A0H0YCD7_VIBAL	ARP09857.1	Type I secretion system membrane fusion protein PrsE	TVLEYLLK(ac)PILSAK
A0A0H0YCM1_VIBAL	ARP19302.1	Peptidyl-prolyl cis-trans isomerase A precursor	APITVANFLK(ac)YVEDGSYEGTIFHR
A0A0H0YCM8_VIBAL	ARP34433.1	DUF4426 domain-containing protein	ASLGKPALEAK(ac)IAGR
A0A0H0YCP0_VIBAL	ARP19226.1	Elongation factor Ts	IGVVVAGEGDAETLK(ac)HVAMHVAASKPEFVNPEDVPADVVEK
A0A0H0YCP0_VIBAL	ARP19226.1	Elongation factor Ts	AVQVEIAMNEGK(ac)PAEIAEKMVVGR
A0A0H0YCP0_VIBAL	ARP19226.1	Elongation factor Ts	AVQVEIAMNEGKPAEIAEK(ac)MVVGR
A0A0H0YCP0_VIBAL	ARP19226.1	Elongation factor Ts	KEEMSFAEEVAAAQK(ac)G
A0A0H0YCP0_VIBAL	ARP19226.1	Elongation factor Ts	TGAGMMECK(ac)K
A0A0H0YCP6_VIBAL	ARP04148.1	Glycerol-3-phosphate regulon repressor	HQQIVELVK(ac)K
A0A0H0YCR4_VIBAL	AVF69789.1	FAD:protein FMN transferase	TEDGFK(ac)ELASEAYKPFMK
A0A0H0YCV0_VIBAL	ARP34702.1	DNA-directed RNA polymerase subunit beta'	GLMARPDGSIIETPITANFK(ac)EGLNVLQYFISTHGAR
A0A0H0YCV0_VIBAL	ARP34702.1	DNA-directed RNA polymerase subunit beta'	DLLGSMDMHAEAEQMREELETTNSETK(ac)R
A0A0H0YCV0_VIBAL	ARP34702.1	DNA-directed RNA polymerase subunit beta'	CTITHSGDSEFLPGEQIEYSQVK(ac)IANR
A0A0H0YCV0_VIBAL	ARP34702.1	DNA-directed RNA polymerase subunit beta'	IFGPVKDYECLCGK(ac)YK
A0A0H0YCV0_VIBAL	ARP34702.1	DNA-directed RNA polymerase subunit beta'	ESGEAYEEMIPK(ac)HR
A0A0H0YCV0_VIBAL	ARP34702.1	DNA-directed RNA polymerase subunit beta'	MK(ac)DLLNFLK(ac)AQHK
A0A0H0YCV0_VIBAL	ARP34702.1	DNA-directed RNA polymerase subunit beta'	HK(ac)LPYGTLLSK
A0A0H0YCV0_VIBAL	ARP34702.1	DNA-directed RNA polymerase subunit beta'	DYECLCGK(ac)YK
A0A0H0YCV5_VIBAL	KZC45931.1	50S ribosomal protein L11	VGTVTDAQIQEIAETK(ac)AADMTGADIEAMKR
A0A0H0YCV5_VIBAL	KZC45931.1	50S ribosomal protein L11	SFTFVTK(ac)TPPAAVLLK
A0A0H0YCV5_VIBAL	KZC45931.1	50S ribosomal protein L11	AADMTGADIEAMK(ac)R
A0A0H0YCX4_VIBAL	VAGM001340	2-amino-3-ketobutyrate coenzyme A ligase	YSNNNMEELEQQLIAAK(ac)EAGAR
A0A0H0YCZ9_VIBAL	VAGM004158	ATP-dependent zinc metalloprotease FtsH	EPAGWSDNSASK(ac)PEDSDKPQAK
A0A0H0YCZ9_VIBAL	VAGM004158	ATP-dependent zinc metalloprotease FtsH	IPTGVLMVGPPGTGK(ac)TLLAK
A0A0H0YCZ9_VIBAL	VAGM004158	ATP-dependent zinc metalloprotease FtsH	ILQENMDIMHAMK(ac)DALMK
A0A0H0YCZ9_VIBAL	VAGM004158	ATP-dependent zinc metalloprotease FtsH	EQILK(ac)VHMR
A0A0H0YD63_VIBAL	ANP66321.1	DNA repair protein	DNTLYLK(ac)HNLNASAIGSLQGEFSSLEK
A0A0H0YD64_VIBAL	OSP12121.1	magnesium/cobalt efflux protein	NEITGIDINDDWK(ac)SIVR
A0A0H0YDA2_VIBAL	KPM86103.1	chromosome partitioning protein ParB	LTISLDEPHK(ac)LDQLIAK
A0A0H0YDH7_VIBAL	EAS78072.1	ParB family protein	FLSDVANAHKPLSLYEK(ac)GK
A0A0H0YDI4_VIBAL	KLI72589.1	transcriptional regulator	NGGGDPDMNLSLK(ac)HLIAK
A0A0H0YDI4_VIBAL	KLI72589.1	transcriptional regulator	DQVPAHVIDK(ac)AIDK
A0A0H0YDI4_VIBAL	KLI72589.1	transcriptional regulator	QCFVK(ac)VGAK
A0A0H0YDK0_VIBAL	KXZ34911.1	RNA helicase	FADLGLKPQVIEGLDK(ac)K
A0A0H0YDK8_VIBAL	OSP11760.1	oxytetracycline resistance phosphoribosyltransferase domain-containing protein Tet(34)	ELAEK(ac)QMPAEQWK
A0A0H0YDL6_VIBAL	ARP19610.1	Ribonuclease G	VLTSLETALAK(ac)DR
A0A0H0YDM8_VIBAL	ARP34694.1	DNA-binding protein HU-beta	EGDQVQLIGFGTFK(ac)VNHR
A0A0H0YDM8_VIBAL	ARP34694.1	DNA-binding protein HU-beta	TQLIDFIAEK(ac)ADLSK
A0A0H0YDM8_VIBAL	ARP34694.1	DNA-binding protein HU-beta	MNK(ac)TQLIDFIAEK
A0A0H0YDN6_VIBAL	KXZ34425.1	50S ribosomal protein L7/L12	ALVDGAPAPLKEGVEK(ac)AEAEALK
A0A0H0YDS3_VIBAL	VAGM002088	Zinc-responsive transcriptional regulator	LDENIK(ac)TITVAGTSVPVR
A0A0H0YDT4_VIBAL	AVF75760.1	50S ribosomal protein L10	ENK(ac)DFEIKAAAFEGALTDAEVLATLPTYDEAIAR
A0A0H0YDT4_VIBAL	AVF75760.1	50S ribosomal protein L10	ENKDFEIK(ac)AAAFEGALTDAEVLATLPTYDEAIAR
A0A0H0YDW9_VIBAL	GAD70578.1	50S ribosomal protein L2	NIPVGSTVHNVELK(ac)PGK
A0A0H0YE00_VIBAL	VAGM001223	HTH-type transcriptional regulator MalT	FVNYLLQALNK(ac)ATNFSCANAQK
A0A0H0YE00_VIBAL	VAGM001223	HTH-type transcriptional regulator MalT	IVATSVVGEVNHVLGK(ac)LDR
A0A0H0YE00_VIBAL	VAGM001223	HTH-type transcriptional regulator MalT	NLYQK(ac)LNIANR
A0A0H0YE88_VIBAL	ARP08806.1	3-oxoacyl-[acyl-carrier-protein] synthase 3	GQDADK(ac)WLHMAGNEVFK
A0A0H0YE91_VIBAL	PNP22870.1	DNA topoisomerase IV subunit B	AVLCPGLEITLTDKVNDK(ac)DYK
A0A0H0YE91_VIBAL	PNP22870.1	DNA topoisomerase IV subunit B	VSGVELILCK(ac)LHAGGK
A0A0H0YE91_VIBAL	PNP22870.1	DNA topoisomerase IV subunit B	GVK(ac)LTGDDVFDR
A0A0H0YE92_VIBAL	AVF63167.1	type I secretion system permease/ATPase	LASQK(ac)YANLIESLAGLETVK
A0A0H0YE92_VIBAL	AVF63167.1	type I secretion system permease/ATPase	GGDSCVLNSINMEK(ac)R
A0A0H0YE94_VIBAL	GAD73993.1	cbb3-type cytochrome c oxidase subunit CcoO	TEMDAIIAYLQSLGHAMK(ac)
A0A0H0YEB2_VIBAL	ALR91959.1	acetate kinase	IVHGGEQFTQSALITDEVLK(ac)GIQDAATFAPLHNPAHIIGIEAAK
A0A0H0YEB2_VIBAL	ALR91959.1	acetate kinase	GIQDAATFAPLHNPAHIIGIEAAK(ac)K
A0A0H0YEB2_VIBAL	ALR91959.1	acetate kinase	GIQDAATFAPLHNPAHIIGIEAAKK(ac)
A0A0H0YED5_VIBAL	ALR91521.1	sulfur relay protein TusE	AMEK(ac)AHGPEK
A0A0H0YEE8_VIBAL	ARP48855.1	Aldehyde-alcohol dehydrogenase	EK(ac)VHNAATIAGVAFANAFLGVCHSMAHK
A0A0H0YEE8_VIBAL	ARP48855.1	Aldehyde-alcohol dehydrogenase	KVLLIDGALNAK(ac)IVGQPAAAIAEMAGVK
A0A0H0YEE8_VIBAL	ARP48855.1	Aldehyde-alcohol dehydrogenase	IPLAQQAVEESGMGIVEDK(ac)VIK
A0A0H0YEE8_VIBAL	ARP48855.1	Aldehyde-alcohol dehydrogenase	AFVEGETFEGTTVIK(ac)K
A0A0H0YEE8_VIBAL	ARP48855.1	Aldehyde-alcohol dehydrogenase	KADQEAAK(ac)AAPK
A0A0H0YEE8_VIBAL	ARP48855.1	Aldehyde-alcohol dehydrogenase	FASHK(ac)AYVLSK
A0A0H0YEE8_VIBAL	ARP48855.1	Aldehyde-alcohol dehydrogenase	AENMLWHK(ac)LPK
A0A0H0YEE8_VIBAL	ARP48855.1	Aldehyde-alcohol dehydrogenase	IYKFPK(ac)MGK
A0A0H0YEE8_VIBAL	ARP48855.1	Aldehyde-alcohol dehydrogenase	HLLNK(ac)K
A0A0H0YEH7_VIBAL	EAS78038.1	transcriptional regulator, LysR family protein	TLDMAFAFDQIK(ac)ADELNCKK
A0A0H0YEM2_VIBAL	KXZ38357.1	GTP cyclohydrolase	VPLQEGNNPSNQHYLKTK(ac)ASK
A0A0H0YEN8_VIBAL	EAS77578.1	putative chemotaxis protein CheY	YFEK(ac)PWQASQLIECVR
A0A0H0YEQ9_VIBAL	ALR93375.1	acetoin utilization protein AcuB	DAK(ac)SMMDALDIR
A0A0H0YEW7_VIBAL	ARP07034.1	30S ribosomal protein S8	VAVK(ac)MPSSK
A0A0H0YEX0_VIBAL	ARP17178.1	50S ribosomal protein L15	VSGDVVDLNSLK(ac)AANIITK
A0A0H0YEX0_VIBAL	ARP17178.1	50S ribosomal protein L15	SGGSVRPGFEGGQMPLK(ac)QR
A0A0H0YEY0_VIBAL	VAGM003203	N-acetyl-D-glucosamine kinase	IEFGAFNEK(ac)LER
A0A0H0YF34_VIBAL	ANP64782.1	universal stress protein UspE	TGLSAVFIGNTAEHVIDK(ac)INCDVLALKPK
A0A0H0YF34_VIBAL	ANP64782.1	universal stress protein UspE	INCDVLALK(ac)PK
A0A0H0YF39_VIBAL	KPM96356.1	FixH family protein	GINIDISK(ac)MNVAR
A0A0H0YF59_VIBAL	ARP18436.1	transcriptional regulator	GQELFK(ac)AGDELK
A0A0H0YF62_VIBAL	KOC98797.1	trigger factor	GLESITVEK(ac)PLTEVKDADVEEMIDTLR
A0A0H0YF62_VIBAL	KOC98797.1	trigger factor	NVALEEQAIDAIIAK(ac)AQVSEK
A0A0H0YF62_VIBAL	KOC98797.1	trigger factor	SEELK(ac)ADDEKVK
A0A0H0YF63_VIBAL	PLX65514.1	cytochrome-c oxidase, cbb3-type subunit III	SGVMPAWK(ac)DILGEDK
A0A0H0YF65_VIBAL	AVF65656.1	GntR family transcriptional regulator	EDGKIDLALQK(ac)VGVAK
A0A0H0YF65_VIBAL	AVF65656.1	GntR family transcriptional regulator	FNK(ac)WLDK
A0A0H0YF76_VIBAL	EAS74237.1	50S ribosomal protein L13	HSEFPGGLK(ac)SITFEK
A0A0H0YF81_VIBAL	KPN02545.1	stringent starvation protein A	NWYSLAEK(ac)VMK
A0A0H0YF90_VIBAL	EAS73951.1	Zinc ribbon-containing protein	TGYEEMLEDVIETLK(ac)HSPEEVNK
A0A0H0YFA7_VIBAL	KIP84246.1	carbamoyl phosphate synthase large subunit	IIEK(ac)ERPDAVLPTMGGQTALNCALDLEK
A0A0H0YFA7_VIBAL	KIP84246.1	carbamoyl phosphate synthase large subunit	LGLLQPENATVTTMEQAVEK(ac)SK
A0A0H0YFA7_VIBAL	KIP84246.1	carbamoyl phosphate synthase large subunit	ASVTSVQELHAK(ac)VK
A0A0H0YFA7_VIBAL	KIP84246.1	carbamoyl phosphate synthase large subunit	ATGAPLAK(ac)IAAR
A0A0H0YFC4_VIBAL	KPM88103.1	ribonuclease activity regulator protein RraA	DVAQISQMDIGVQALGTNPFK(ac)TEK
A0A0H0YFH5_VIBAL	EEZ83597.1	Citrate synthase	AMDK(ac)IFTLHADHEQNASTSTVR
A0A0H0YFH5_VIBAL	EEZ83597.1	Citrate synthase	LLSK(ac)MPTLAAMCYK
A0A0H0YFH5_VIBAL	EEZ83597.1	Citrate synthase	IALSDEYFVSK(ac)K
A0A0H0YFH5_VIBAL	EEZ83597.1	Citrate synthase	IALSDEYFVSKK(ac)
A0A0H0YFJ4_VIBAL	PLX59429.1	tRNA guanosine(34) transglycosylase Tgt	LKFDLK(ac)K
A0A0H0YFP4_VIBAL	KOE06611.1	50S ribosomal protein L4	DVAGIDPVSLIAFDK(ac)VVMTAEAVK
A0A0H0YFP4_VIBAL	KOE06611.1	50S ribosomal protein L4	TGGVTFAAKPQDHSQK(ac)VNKK
A0A0H0YFP4_VIBAL	KOE06611.1	50S ribosomal protein L4	GAMK(ac)SILSELVR
A0A0H0YFP9_VIBAL	AVF71790.1	30S ribosomal protein S3	AAVAK(ac)IAGVPAQINIAEVR
A0A0H0YFP9_VIBAL	AVF71790.1	30S ribosomal protein S3	DFADNLDGDFK(ac)VR
A0A0H0YFR0_VIBAL	ARP02003.1	50S ribosomal protein L18	EQVK(ac)YTGNVDAAK
A0A0H0YFS7_VIBAL	PNP25738.1	50S ribosomal protein L16	VFPDK(ac)PITEKPLEVR
A0A0H0YFS7_VIBAL	PNP25738.1	50S ribosomal protein L16	LPFK(ac)TTFVTK
A0A0H0YFT8_VIBAL	AVF64434.1	30S ribosomal protein S5	EVPAAIQK(ac)AMEK
A0A0H0YFU9_VIBAL	SUP14025.1	inorganic pyrophosphatase	VFAVPHSK(ac)ISK
A0A0H0YFZ5_VIBAL	ANP67528.1	hydroxypyruvate isomerase	YAADK(ac)FAEHGVELMIEPLNNR
A0A0H0YFZ7_VIBAL	ARP12186.1	LPS-assembly protein LptD precursor	AQYSGNVQVTQGQK(ac)K
A0A0H0YG36_VIBAL	KOE06751.1	ubiquinol-cytochrome C reductase	SIGDK(ac)LRDPQSEMEQQPEYAQNEFR
A0A0H0YG39_VIBAL	EAS74378.1	ADP-heptose synthase	GATLLTPNMK(ac)EFEDVVGK
A0A0H0YG59_VIBAL	KPM94389.1	cell division protein FtsA	YSELMGLVNQTIDSVQAK(ac)LR
A0A0H0YG59_VIBAL	KPM94389.1	cell division protein FtsA	IEK(ac)GMGTISDEEVSQEDMDR
A0A0H0YG59_VIBAL	KPM94389.1	cell division protein FtsA	GMDK(ac)GGVNDLESVVK
A0A0H0YG59_VIBAL	KPM94389.1	cell division protein FtsA	SIK(ac)IGDEQR
A0A0H0YG72_VIBAL	GAD71828.1	Uncharacterized protein	ANSIEEFESK(ac)ISQIGLSLDK
A0A0H0YGA2_VIBAL	ARP02196.1	Uncharacterized protein	NLDAQVITPVFK(ac)DCK
A0A0H0YGA2_VIBAL	ARP02196.1	Uncharacterized protein	LEMGTK(ac)LANDK
A0A0H0YGB1_VIBAL	SUQ35899.1	putative phasin family protein PhaP	DVTSLTAFNSQQLSVLTK(ac)LSQQMMDDSNKLQAIAK
A0A0H0YGB1_VIBAL	SUQ35899.1	putative phasin family protein PhaP	TFSDQTEK(ac)NLEPYLK
A0A0H0YGD0_VIBAL	KXZ38807.1	transaldolase	YQPEDATTNPSLILK(ac)AAQIAEYAPLIDASIEYAK
A0A0H0YGD0_VIBAL	KXZ38807.1	transaldolase	AQSNDK(ac)AQQVQDTCDMLAVNIGK
A0A0H0YGD0_VIBAL	KXZ38807.1	transaldolase	NFAVDQGK(ac)LEAMIEAK
A0A0H0YGD0_VIBAL	KXZ38807.1	transaldolase	LTTVVADTGEIDAIK(ac)K
A0A0H0YGD0_VIBAL	KXZ38807.1	transaldolase	QLVK(ac)MYNDAGITNDR
A0A0H0YGD0_VIBAL	KXZ38807.1	transaldolase	EYGYK(ac)TVVMGASFR
A0A0H0YGD0_VIBAL	KXZ38807.1	transaldolase	LSYDMEGSVAK(ac)AR
A0A0H0YGD0_VIBAL	KXZ38807.1	transaldolase	ILIK(ac)LASTWEGIR
A0A0H0YGF1_VIBAL	ALR94068.1	type VI secretion protein	DLMTK(ac)VDR
A0A0H0YGN6_VIBAL	AVF68460.1	DUF3319 domain-containing protein	GFNLQSVGSDGSVWK(ac)VK
A0A0H0YGY8_VIBAL	ANP67560.1	AraC family transcriptional regulator	ALVEK(ac)LATTAER
A0A0H0YHB4_VIBAL	AVF69780.1	YajG family lipoprotein	LVK(ac)TYTGTAK
A0A0H0YHE0_VIBAL	ALR92275.1	glycerol kinase	EFTQIYPEAGWVEHDPMEIWATQSSTLVEALAK(ac)SGIR
A0A0H0YHE0_VIBAL	ALR92275.1	glycerol kinase	ETTIVWNK(ac)ETGKPVYNAIVWQCR
A0A0H0YHE0_VIBAL	ALR92275.1	glycerol kinase	DVLDAMQADSGIK(ac)LANLR
A0A0H0YHE0_VIBAL	ALR92275.1	glycerol kinase	SSEIYGK(ac)TNIGGK
A0A0H0YHE0_VIBAL	ALR92275.1	glycerol kinase	TFEPHDDEEK(ac)R
A0A0H0YHE0_VIBAL	ALR92275.1	glycerol kinase	TADICEDLK(ac)AR
A0A0H0YHH2_VIBAL	OSP15569.1	DUF1840 domain-containing protein	MMGHSGTVPGSISAQDVPDALSK(ac)LTSALSAK
A0A0H0YHH5_VIBAL	ARP29521.1	Translation initiation factor IF-2	QAMGGMLAPEFK(ac)QEIIGLAEVR
A0A0H0YHH5_VIBAL	ARP29521.1	Translation initiation factor IF-2	SPK(ac)LGAIAGCMVTEGVIKR
A0A0H0YHH5_VIBAL	ARP29521.1	Translation initiation factor IF-2	ATEVIK(ac)VMMK
A0A0H0YHH5_VIBAL	ARP29521.1	Translation initiation factor IF-2	ELAEK(ac)NKER
A0A0H0YHJ3_VIBAL	ARP15740.1	Late competence development protein ComFB	LSQFK(ac)QSADIAVK
A0A0H0YHK5_VIBAL	KPM92602.1	iron ABC transporter substrate-binding protein	VNVK(ac)FAK
A0A0H0YHL3_VIBAL	ANP66966.1	peroxiredoxin	ITFSGEK(ac)QPTPSQLEK
A0A0H0YHN0_VIBAL	KPM92577.1	pyruvate dehydrogenase	EHFFGK(ac)YPETAALVADMTDDEIFALK
A0A0H0YHN0_VIBAL	KPM92577.1	pyruvate dehydrogenase	YPETAALVADMTDDEIFALK(ac)R
A0A0H0YHN0_VIBAL	KPM92577.1	pyruvate dehydrogenase	FTQEFIVPELEEFK(ac)PLLEEQK
A0A0H0YHN0_VIBAL	KPM92577.1	pyruvate dehydrogenase	LLQLMNETIDGDYQTFK(ac)SK
A0A0H0YHN0_VIBAL	KPM92577.1	pyruvate dehydrogenase	VIWGNNWDSLLAK(ac)DTTGK
A0A0H0YHN0_VIBAL	KPM92577.1	pyruvate dehydrogenase	EK(ac)LDNLCFLINCNLQR
A0A0H0YHN0_VIBAL	KPM92577.1	pyruvate dehydrogenase	AQFLLEQVLDK(ac)AR
A0A0H0YHN0_VIBAL	KPM92577.1	pyruvate dehydrogenase	LYAAYK(ac)NAAETK
A0A0H0YHN0_VIBAL	KPM92577.1	pyruvate dehydrogenase	GIYK(ac)LETYTGDK
A0A0H0YHN0_VIBAL	KPM92577.1	pyruvate dehydrogenase	NIAHQVK(ac)K
A0A0H0YHP0_VIBAL	EAS75675.1	M48 family metallopeptidase	LPAYNAK(ac)APR
A0A0H0YHQ3_VIBAL	ARP15953.1	Arylsulfatase precursor	VGLPGADLGLK(ac)EEDATIAEMLKPMGYMTGQFGK
A0A0H0YHQ3_VIBAL	ARP15953.1	Arylsulfatase precursor	AEK(ac)PFFVWWNATR
A0A0H0YHU6_VIBAL	ALR90932.1	molecular chaperone TorD	SNELEQEK(ac)HMEEAFVK
A0A0H0YHV4_VIBAL	KXZ37134.1	ATP-dependent Clp protease ATP-binding subunit ClpA	LIGAPPGYVGYDQGGLLTDAVIK(ac)HPHSVVLLDEIEK
A0A0H0YHV4_VIBAL	KXZ37134.1	ATP-dependent Clp protease ATP-binding subunit ClpA	NEVTGANVLVAIFSEQESHAAYLLK(ac)K
A0A0H0YHV4_VIBAL	KXZ37134.1	ATP-dependent Clp protease ATP-binding subunit ClpA	NEVTGANVLVAIFSEQESHAAYLLKK(ac)
A0A0H0YHV4_VIBAL	KXZ37134.1	ATP-dependent Clp protease ATP-binding subunit ClpA	CIGSTTYQEYSNIFEK(ac)ER
A0A0H0YHX3_VIBAL	KOC95462.1	membrane protein insertase	MLQPK(ac)LQAMR
A0A0H0YHY0_VIBAL	KOF35509.1	UPF0227 protein AOG25_06920	IDRPEEYEDIATK(ac)CVDQFR
A0A0H0YHY0_VIBAL	KOF35509.1	UPF0227 protein AOG25_06920	HDMQHLLK(ac)EVSK
A0A0H0YHY2_VIBAL	KIP80697.1	ATP F0F1 synthase subunit B	DLDLAQANASDQLK(ac)EAK
A0A0H0YHY2_VIBAL	KIP80697.1	ATP F0F1 synthase subunit B	DAQKDILDNITAK(ac)L
A0A0H0YHY2_VIBAL	KIP80697.1	ATP F0F1 synthase subunit B	TATEIIEQANK(ac)RK
A0A0H0YIC5_VIBAL	AVF69282.1	DNA-directed RNA polymerase subunit beta	TGDAFERPVTVGYMYMLK(ac)LNHLVDDK
A0A0H0YIC5_VIBAL	AVF69282.1	DNA-directed RNA polymerase subunit beta	LSLGDLDAIMPQDLINAK(ac)PISAAVK
A0A0H0YIC5_VIBAL	AVF69282.1	DNA-directed RNA polymerase subunit beta	VNEEELVPGEAGIDIYNLTK(ac)YTR
A0A0H0YIC5_VIBAL	AVF69282.1	DNA-directed RNA polymerase subunit beta	DGVDHIEVPVEYIVGK(ac)VASK
A0A0H0YIC5_VIBAL	AVF69282.1	DNA-directed RNA polymerase subunit beta	AVLIEGGYSEAK(ac)LDTTDR
A0A0H0YIC5_VIBAL	AVF69282.1	DNA-directed RNA polymerase subunit beta	AIFGEK(ac)ASDVKDTSLR
A0A0H0YIC5_VIBAL	AVF69282.1	DNA-directed RNA polymerase subunit beta	ADK(ac)PLVGTGIER
A0A0H0YIC5_VIBAL	AVF69282.1	DNA-directed RNA polymerase subunit beta	SPGVFFDSDK(ac)GK
A0A0H0YIC5_VIBAL	AVF69282.1	DNA-directed RNA polymerase subunit beta	RIQPGDK(ac)MAGR
A0A0H0YIC5_VIBAL	AVF69282.1	DNA-directed RNA polymerase subunit beta	MVYSYTEK(ac)KR
A0A0H0YIC5_VIBAL	AVF69282.1	DNA-directed RNA polymerase subunit beta	MVYSYTEKK(ac)R
A0A0H0YIC5_VIBAL	AVF69282.1	DNA-directed RNA polymerase subunit beta	VYLAVK(ac)R
A0A0H0YIH6_VIBAL	ARP28109.1	ATP phosphoribosyltransferase	TGEFDADK(ac)VALIEK
A0A0H0YIH6_VIBAL	ARP28109.1	ATP phosphoribosyltransferase	QCGVK(ac)FNVMGER
A0A0H0YIH6_VIBAL	ARP28109.1	ATP phosphoribosyltransferase	VALIEK(ac)LLTR
A0A0H0YIK8_VIBAL	ARP12880.1	HTH-type transcriptional regulator CysB	VVFTATDADVIK(ac)TYVR
A0A0H0YIQ5_VIBAL	AVF65111.1	HTH-type transcriptional repressor PurR	SLK(ac)CNSTR
A0A0H0YJE7_VIBAL	ARP07824.1	transcriptional regulator	YK(ac)YTDSNGNEK
A0A0H0YJF2_VIBAL	AGV16011.1	adenylosuccinate lyase	VNPIDFENSEGNLGLANAVFGHLAQK(ac)LPISR
A0A0H0YJM0_VIBAL	ANP64219.1	gonadoliberin III	ELIK(ac)ALNDPDSQNSSLLLNDFSR
A0A0H0YJM0_VIBAL	ANP64219.1	gonadoliberin III	QAQGPQTIYYK(ac)AQFLVDPQAK
A0A0H0YJU9_VIBAL	ARP08335.1	Dihydroorotate dehydrogenase (quinone)	NKDTPIEK(ac)GAEDYIICMEK
A0A0H0YJU9_VIBAL	ARP08335.1	Dihydroorotate dehydrogenase (quinone)	SLQYGEALDELLSELK(ac)AK
A0A0H0YJU9_VIBAL	ARP08335.1	Dihydroorotate dehydrogenase (quinone)	TGFFQLDAEK(ac)AHDLAIK
A0A0H0YK98_VIBAL	ARP02296.1	Dual-specificity RNA methyltransferase RlmN	ELAELMK(ac)DTPCK
A0A0H0YKB3_VIBAL	ARP22540.1	Isocitrate lyase	NLDAETIAK(ac)FQQELADMGYK
A0A0H0YKB3_VIBAL	ARP22540.1	Isocitrate lyase	VLVPTQEAVQK(ac)LVAAR
A0A0H0YKF3_VIBAL	AVF64422.1	50S ribosomal protein L22	VLESAIANAEHNEGADIDDLNVAK(ac)IFVDEGPTMK
A0A0H0YKF3_VIBAL	AVF64422.1	50S ribosomal protein L22	KAAALVK(ac)K
A0A0H0YKG2_VIBAL	KOF33779.1	50S ribosomal protein L6	GNAVGLTLGFSHPVEHELPAGIK(ac)AECPSQTEIVITGADK
A0A0H0YKG2_VIBAL	KOF33779.1	50S ribosomal protein L6	ALVNNMVVGVTEGFTK(ac)K
A0A0H0YKG2_VIBAL	KOF33779.1	50S ribosomal protein L6	LNGQEITVK(ac)GAK
A0A0H0YKH4_VIBAL	ARP12131.1	DNA-directed RNA polymerase subunit alpha	VPEEK(ac)EEKPEFDPILLRPVDDLELTVR
A0A0H0YKH4_VIBAL	ARP12131.1	DNA-directed RNA polymerase subunit alpha	VPEEKEEK(ac)PEFDPILLRPVDDLELTVR
A0A0H0YKH4_VIBAL	ARP12131.1	DNA-directed RNA polymerase subunit alpha	TDLDK(ac)LVIDMETNGTLEPEEAIRR
A0A0H0YKH4_VIBAL	ARP12131.1	DNA-directed RNA polymerase subunit alpha	LLVDATYSPVDK(ac)IAYAVEAAR
A0A0H0YKH4_VIBAL	ARP12131.1	DNA-directed RNA polymerase subunit alpha	SLTEIK(ac)DVLASR
A0A0H0YKN3_VIBAL	ANP63598.1	acetolactate synthase small subunit	QLHK(ac)LIDVLK
A0A0H0YKP6_VIBAL	ARP32164.1	Yqey-like protein	VMGVLK(ac)PQIQGR
A0A0H0YL70_VIBAL	AVF64232.1	tryptophan synthase subunit beta	INHCLGEAILAK(ac)K
A0A0H0YLL0_VIBAL	KLI73460.1	NAD synthetase	EVAATLGAPEQLVK(ac)K
A0A0H0YLL0_VIBAL	KLI73460.1	NAD synthetase	LVAIYK(ac)ATQHK
A0A0H0YN35_VIBAL	VAGM000199	Anaerobic ribonucleoside-triphosphate reductase	EWNIAEPEEFAK(ac)SR
A0A0H0YN35_VIBAL	VAGM000199	Anaerobic ribonucleoside-triphosphate reductase	TAVFPK(ac)LVFGIK
A0A0H0YNH2_VIBAL	ARP28341.1	4-hydroxyphenylpyruvate dioxygenase	YFDIEGK(ac)LTGLVSR
A0A0H0YNZ7_VIBAL	ARP18008.1	Phage shock protein A	FADIVNSNISALLDKAEDPEK(ac)MIR
A0A0H0YNZ7_VIBAL	ARP18008.1	Phage shock protein A	GLHTEQTLVEETIDK(ac)LTGEIGK
A0A0H0YNZ7_VIBAL	ARP18008.1	Phage shock protein A	FADIVNSNISALLDK(ac)AEDPEK
A0A0H0YNZ7_VIBAL	ARP18008.1	Phage shock protein A	ASLALVK(ac)ER
A0A0H0YP45_VIBAL	GAD71126.1	DNA repair protein	MPSSDK(ac)QAIVMLK
A0A0L7TK01_VIBAL	ARP26172.1	Phospho-alpha-glucosidase PagL	AFTVGK(ac)IPTFQK
A0A0L7TRM0_VIBAL	ALR92721.1	uroporphyrinogen decarboxylase	ADVEK(ac)IGLPDPEGELQYVMNAVR
A0A0L7U368_VIBAL	EAS74297.1	sodium/solute symporter	GVINPNISEK(ac)K
A0A0L7U917_VIBAL	ARP03157.1	Uncharacterized protein	VLHNYK(ac)LEWVR
A0A0L7UH49_VIBAL	ARP22317.1	NMT1/THI5 like protein	AGELDFGIVQSDWQYHGYNGTSK(ac)FEEQGPYK)K
A0A0L7UH49_VIBAL	ARP22317.1	NMT1/THI5 like protein	SQALCDNKIDAFIYMVGHPNGSIK(ac)EATTSCDAK
A0A0L7UH49_VIBAL	ARP22317.1	NMT1/THI5 like protein	SQALCDNK(ac)IDAFIYMVGHPNGSIK
A0A0L7UH49_VIBAL	ARP22317.1	NMT1/THI5 like protein	EATTSCDAK(ac)LVSATGPK
A0A0L7UH49_VIBAL	ARP22317.1	NMT1/THI5 like protein	LHPAFANLK(ac)KEDMVK
A0A0L7UH49_VIBAL	ARP22317.1	NMT1/THI5 like protein	LHPAFANLKK(ac)EDMVK
A0A0L7YS36_VIBAL	KOE80509.1	2-dehydro-3-deoxyphosphooctonate aldolase	EQTVELAK(ac)AGLATGIAGLFIEAHPNPDKAR
A0A0L7YS36_VIBAL	KOE80509.1	2-dehydro-3-deoxyphosphooctonate aldolase	KPQFMSPGQVGNIVEK(ac)FAECGNDK
A0A0L7YS36_VIBAL	KOE80509.1	2-dehydro-3-deoxyphosphooctonate aldolase	LGIPYVFK(ac)ASFDK
A0A0L7YS36_VIBAL	KOE80509.1	2-dehydro-3-deoxyphosphooctonate aldolase	IFQELK(ac)DTFGVK
A0A0L7YT37_VIBAL	KOE80834.1	aminopeptidase N	QALIK(ac)AELEMLK
A0A0L7YTX3_VIBAL	WP_053311322.1	TetR/AcrR family transcriptional regulator	TNQLLVKNMFIK(ac)AIER
A0A0L7YUX1_VIBAL	WP_053311142.1	maltose/maltodextrin ABC transporter substrate-binding protein MalE	FNGQSSK(ac)PFVGVLTAGISTASPNK
A0A0L7YUX1_VIBAL	WP_053311142.1	maltose/maltodextrin ABC transporter substrate-binding protein MalE	MVNNDK(ac)PLGAVALNSFQR
A0A0L7YWN4_VIBAL	WP_053310546.1	DUF496 family protein	ADYEDRVDDHIIK(ac)SAEISK
A0A0L7YXY5_VIBAL	KOE82736.1	pyruvate formate-lyase	K(ac)MAAKYGFDISEPAQTAQEAIQWTYFGYLAAVK
A0A0L7YXY5_VIBAL	KOE82736.1	pyruvate formate-lyase	TMACGIAGLSVAADSLSAIK(ac)YAK
A0A0L7YXY5_VIBAL	KOE82736.1	pyruvate formate-lyase	TMACGIAGLSVAADSLSAIKYAK(ac)
A0A0L7YXY5_VIBAL	KOE82736.1	pyruvate formate-lyase	VDDIACELVSVFMGK(ac)IR
A0A0L7YXY5_VIBAL	KOE82736.1	pyruvate formate-lyase	HPEK(ac)YPQLTIR
A0A0L7YXY5_VIBAL	KOE82736.1	pyruvate formate-lyase	LWAK(ac)VMEGIK
A0A0L7YY16_VIBAL	WP_053310113.1	alanine dehydrogenase	EIK(ac)NHEYR
A0A0L7YYH2_VIBAL	WP_053310250.1	SDR family oxidoreductase	ITTPTK(ac)VFAILK
A0A0L7YYI3_VIBAL	KOE82719.1	cysteinyl-tRNA synthetase	NITDIDDKIIK(ac)R
A0A0L7YYI3_VIBAL	KOE82719.1	cysteinyl-tRNA synthetase	MLK(ac)IYNSLTR
A0A0L7YYL4_VIBAL	KOE82754.1	transcription-repair coupling factor	LLQSQPK(ac)KFAMEGPTK
A0A0L7YYL4_VIBAL	KOE82754.1	transcription-repair coupling factor	LLQSQPKK(ac)FAMEGPTK
A0A0L7YYL4_VIBAL	KOE82754.1	transcription-repair coupling factor	DVAAELLDVYAK(ac)R
A0A0L7YYN6_VIBAL	WP_053310326.1	tRNA 4-thiouridine(8) synthase ThiI	VDDGQMGVVLK(ac)R
A0A0L7Z198_VIBAL	KOE83817.1	DNA-directed RNA polymerase subunit beta	TGDAFERPVTVGYMYMLK(ac)LNHLVDDK
A0A0L7Z198_VIBAL	KOE83817.1	DNA-directed RNA polymerase subunit beta	LSLGDLDAIMPQDLINAK(ac)PISAAVK
A0A0L7Z198_VIBAL	KOE83817.1	DNA-directed RNA polymerase subunit beta	AIFGEK(ac)ASDVKDTSLR
A0A0L7Z198_VIBAL	KOE83817.1	DNA-directed RNA polymerase subunit beta	SPGVFFDSDK(ac)GK
A0A0L7Z198_VIBAL	KOE83817.1	DNA-directed RNA polymerase subunit beta	RIQPGDK(ac)MAGR
A0A0L7Z198_VIBAL	KOE83817.1	DNA-directed RNA polymerase subunit beta	MVYSYTEK(ac)KR
A0A0L7Z198_VIBAL	KOE83817.1	DNA-directed RNA polymerase subunit beta	IQPGDK(ac)MAGR
A0A0L7Z198_VIBAL	KOE83817.1	DNA-directed RNA polymerase subunit beta	VYLAVK(ac)R
A0A0L7Z1R0_VIBAL	WP_053309843.1	elongation factor G	TLNNEIVLATCGSAFK(ac)NK
A0A0L7Z1R0_VIBAL	WP_053309843.1	elongation factor G	MGIALGK(ac)LAAEDPSFR
A0A0L7Z1R0_VIBAL	WP_053309843.1	elongation factor G	IVQMHANK(ac)R
A0A0L7Z3R7_VIBAL	WP_053309545.1	aspartate aminotransferase family protein	MTPSLVITKQEIEEGLAK(ac)LDK
A0A0L7Z3R7_VIBAL	WP_053309545.1	aspartate aminotransferase family protein	SEIIAFK(ac)QGFHGR
A0A0L7Z404_VIBAL	WP_053309544.1	arginine N-succinyltransferase	EAQAVIGQVHDNTRPALK(ac)LLER
A0A0L7Z4F4_VIBAL	WP_053309626.1	aspartate ammonia-lyase	ICAETGK(ac)SVR
A0A0L7Z4G4_VIBAL	WP_053309636.1	response regulator transcription factor	LAALTPQQYK(ac)VLGMLSDGLLNK
A0A0L7Z4L2_VIBAL	KOE84904.1	glycosyl transferase	ASVATLGIK(ac)AK
A0A0L7Z4P6_VIBAL	WP_053309761.1	YihA family ribosome biogenesis GTP-binding protein	SLGEYLQK(ac)R
A0A0L7ZFH6_VIBAL	KIP81309.1	MSHA biogenesis protein MshE	LMAHLDISEK(ac)R
A0A0L7ZFU4_VIBAL	WP_053308790.1	sulfate adenylyltransferase subunit CysD	AIDHDKSGSMELK(ac)K
A0A0L7ZG27_VIBAL	KOE88879.1	C4-dicarboxylate ABC transporter substrate-binding protein	SQALCDNKIDAFIYMVGHPNGSIK(ac)EATTSCDAK
A0A0L7ZG27_VIBAL	KOE88879.1	C4-dicarboxylate ABC transporter substrate-binding protein	SQALCDNK(ac)IDAFIYMVGHPNGSIK
A0A0L7ZG27_VIBAL	KOE88879.1	C4-dicarboxylate ABC transporter substrate-binding protein	LHPAFANLK(ac)KEDMVK
A0A0L7ZG27_VIBAL	KOE88879.1	C4-dicarboxylate ABC transporter substrate-binding protein	LHPAFANLKK(ac)EDMVK
A0A0L7ZG27_VIBAL	KOE88879.1	C4-dicarboxylate ABC transporter substrate-binding protein	AVFEDFDTFK(ac)R
A0A0L8C9Q5_VIBAL	ANP64945.1	LysR family transcriptional regulator	AAVK(ac)LNK
A0A0L8CPD7_VIBAL	ARP17337.1	Cell division protein FtsZ	LAFAEQGIDELSK(ac)HVDSLITIPNEK
A0A0L8CPD7_VIBAL	ARP17337.1	Cell division protein FtsZ	ELGILTVAVVTKPFSFEGK(ac)K
A0A0L8CPD7_VIBAL	ARP17337.1	Cell division protein FtsZ	ELGILTVAVVTKPFSFEGKK(ac)
A0A0L8CTE5_VIBAL	KIP74694.1	DNA polymerase III subunit alpha	VIEK(ac)LIYAGALDR
A0A0L8CTM0_VIBAL	SUP21335.1	phosphoribosylaminoimidazole synthetase	WLQEK(ac)GNVDTHEMYR
A0A0L8CTM0_VIBAL	SUP21335.1	phosphoribosylaminoimidazole synthetase	SALK(ac)MIEK
A0A0L8CTT2_VIBAL	ARP04026.1	RIP metalloprotease RseP	VEK(ac)FSIGFGK
A0A0L8CYA4_VIBAL	KIP74963.1	purine nucleoside phosphorylase	VGNVFSADLFYTPEADLFEK(ac)MEK
A0A0L8CYA4_VIBAL	KIP74963.1	purine nucleoside phosphorylase	YIAETFLEDVK(ac)QVCDVR
A0A0L8CYA4_VIBAL	KIP74963.1	purine nucleoside phosphorylase	NMFGFTGTYK(ac)GK
A0A0L8CYB7_VIBAL	SQA43554.1	universal stress protein A	ELVDIK(ac)ENPDQRPLNEHSMECLK
A0A0L8D7Z0_VIBAL	ARP32959.1	Uncharacterized protein	SAFADLLSHPQQIDTALNK(ac)YNQSIEK
A0A0L8D7Z6_VIBAL	KOE06400.1	Nuclear transport factor 2 family protein	MEK(ac)DDLVGLVVK
A0A0L8D894_VIBAL	KIP83850.1	histidine kinase	EVSSNEK(ac)YELTRPEVSYLDIAR
A0A0L8D8R2_VIBAL	KLI74463.1	CBS domain containing protein	VVGFLSEQDLLDK(ac)LVK
A0A0L8D900_VIBAL	VAGM001910	Mn2+/Zn2+ABC transporter ATP-binding protein	VHPDVVHGK(ac)K
A0A0L8DBR8_VIBAL	ARP47225.1	serine hydroxymethyltransferase	IVSNGTENHLFLVDLIDK(ac)DITGK
A0A0L8DBR8_VIBAL	ARP47225.1	serine hydroxymethyltransferase	DADAALGAANITVNK(ac)NSVPNDPR
A0A0L8DBR8_VIBAL	ARP47225.1	serine hydroxymethyltransferase	YYGGCEYVDK(ac)AEALAIER
A0A0L8DBR8_VIBAL	ARP47225.1	serine hydroxymethyltransferase	AVAFK(ac)EAMEPEFK
A0A0N8HM37_VIBAL	ANP67523.1	chemotaxis protein	NVTAVAHSDK(ac)HK
A0A0N8HP20_VIBAL	GAD71400.1	putative alcohol dehydrogenase	GLIVTDK(ac)ILNQIGVVK
A0A0N8HP20_VIBAL	GAD71400.1	putative alcohol dehydrogenase	TAVK(ac)NGEDLEAR
A0A0N8HRC5_VIBAL	ANP65135.1	diguanylate phosphodiesterase	GSTSYNIVK(ac)MVTELAQQMNVK
A0A0N8HRC5_VIBAL	ANP65135.1	diguanylate phosphodiesterase	SHDLIK(ac)ASGVDPK
A0A0N8HRC7_VIBAL	VAGM003559	Tryptophan synthase alpha chain	LEGVIEK(ac)QGMSCR
A0A0P7DAV4_VIBAL	GAD71195.1	translation initiation factor IF-1	ILTGDK(ac)VTVEMTPYDLSK
A0A0P7DGK3_VIBAL	ARP47303.1	Methionine gamma-lyase	VAELAHAQGVPVIVDNTVATPVLCK(ac)PIEFGADIVVHSLTK
A0A0P7DI97_VIBAL	WP_064369125.1	SDR family oxidoreductase	IVSSWPQK(ac)IDCTK
A0A0P7E483_VIBAL	KPM87714.1	diguanylate cyclase	AVNDSYGYTAGDK(ac)ALK
A0A0P7E7C8_VIBAL	ANP64364.1	FAD-dependent oxidoreductase	NWANPK(ac)FYR
A0A0P7E8T5_VIBAL	AVF75981.1	oligopeptidase A	MLGFNTYSEK(ac)SLATK
A0A0P7EE43_VIBAL	KPM97937.1	transcriptional regulator	ALK(ac)TNPHFDEVTFE
A0A0P7EIV3_VIBAL	ANP67328.1	LysR family transcriptional regulator	YLDEHGLPTHPEQLK(ac)R
A0A0P7EJ77_VIBAL	WP_064377070.1	ribonuclease R	NDLFEALK(ac)LQGEEQYEGLR
A0A0P7EJ77_VIBAL	WP_064377070.1	ribonuclease R	DFDDAVYCEK(ac)NK
A0A0P7EKK5_VIBAL	WP_081009652.1	30S ribosomal protein S7	LAAEMLDASENKGTAVK(ac)K
A0A0P7EMC3_VIBAL	ARP22112.1	Type II secretion system protein G precursor	AITDIVALENALDMYK(ac)LDNSVYPTTDQGLEALVSKPSNPEPR
A0A0P7ENY6_VIBAL	ARP46104.1	Pyruvate dehydrogenase E1 component subunit beta	LLVVHEASK(ac)TCGVGSELLAR
A0A0P7ENY6_VIBAL	ARP46104.1	Pyruvate dehydrogenase E1 component subunit beta	SNDPVMFFEPK(ac)R
A0A0P7ESK9_VIBAL	ARP48322.1	Pyridoxal phosphate homeostasis protein	IEWHFIGPIQSNK(ac)SR
A0A0P7ESK9_VIBAL	ARP48322.1	Pyridoxal phosphate homeostasis protein	EFQK(ac)LATLK
A0A0P7ESR9_VIBAL	KPM96948.1	CTP synthase	AVISMK(ac)DVDSIYK
A0A0P7EW96_VIBAL	VAGM002381	Phosphoribosylformylglycinamidine synthase	NTFETTPDYVLSAYK(ac)DNAAVMTGSK
A0A0P7EW96_VIBAL	VAGM002381	Phosphoribosylformylglycinamidine synthase	DNPACADQEHEAK(ac)KDNSDPGLNVK
A0A0P7EW96_VIBAL	VAGM002381	Phosphoribosylformylglycinamidine synthase	LAVGESLTNIAATDIGDIK(ac)HIK
A0A0P7EW96_VIBAL	VAGM002381	Phosphoribosylformylglycinamidine synthase	DSMSMK(ac)TK
A0A0P7EWK1_VIBAL	ANP67360.1	methylcrotonoyl-CoA carboxylase	TPLLFLQNITGFMVGK(ac)K
A0A0P7EXH6_VIBAL	ANP65913.1	MSHA biogenesis protein MshI	GLAK(ac)KPSSVPNWVSQFK
A0A0P7EXH6_VIBAL	ANP65913.1	MSHA biogenesis protein MshI	MDFK(ac)ALFDK
A0A0P7EXH6_VIBAL	ANP65913.1	MSHA biogenesis protein MshI	TFDDVK(ac)IGR
A0A0P7EYS5_VIBAL	KPN01957.1	Glyco_trans_2-like domain-containing protein	INQK(ac)DSFSTR
A0A0P7EYT2_VIBAL	KXZ35440.1	family 2 glycosyl transferase	ASLGKNDEILENTIK(ac)NK
A0A0P7EYT2_VIBAL	KXZ35440.1	family 2 glycosyl transferase	NCITNALLSK(ac)WFSYER
A0A0P7EYU2_VIBAL	ARP09249.1	tRNA pseudouridine synthase B	FSQFLLDSDK(ac)R
A0A0P7EZ36_VIBAL	ANP64804.1	23S rRNA (guanine(2445)-N(2))/(guanine(2069)-N(7))-methyltransferase	SEGTIVFSNNK(ac)R
A0A0P7F0Y2_VIBAL	ARP17598.1	Leucine--tRNA ligase	MQEQYNPQDIEQK(ac)VQK
A0A0P7F119_VIBAL	ANP66725.1	L-asparaginase 2	TNTTSVSTFQSPNFGAIGYIHNSDAK(ac)YQR
A0A0P7F6Y8_VIBAL	KPN01956.1	Sulfotransfer_1 domain-containing protein	IEDFVK(ac)ESK
A0A0P7F7G5_VIBAL	WP_081008281.1	DEAD/DEAH box helicase	NLK(ac)HYDFK
A0A0P7FBC1_VIBAL	KIP84212.1	DNA topoisomerase IV subunit A	EK(ac)LEQLLGSER
A0A0P7FBC1_VIBAL	KIP84212.1	DNA topoisomerase IV subunit A	YTEAK(ac)LSK
A0A0P7FBD0_VIBAL	ANP67142.1	2OG-Fe(II) oxygenase	ETGFGVLK(ac)NHPIPQELVESIYK
A0A0P7FFG1_VIBAL	ARP13919.1	Molybdopterin synthase sulfur carrier subunit	AHLVEEGTK(ac)K
A0A0P7FMI8_VIBAL	KIP68721.1	single-stranded DNA-binding protein	VVLFGK(ac)LAEVAGEYLR
A0A0P7FR84_VIBAL	ARP32428.1	Cytosol non-specific dipeptidase	LAELFNHYTELLK(ac)TELGK
A0A0P7FSD1_VIBAL	ANP66626.1	Carboxypeptidase family protein	LETEAEQSHTIK(ac)LLDLAK
A0A0S3JUA8_VIBAL	ANP64934.1	6-phosphogluconolactonase	MINHK(ac)IYQTAEQVVESLANDMK
A0A0S3JVM7_VIBAL	ARP03925.1	Nitrogen assimilation regulatory protein	LLALADK(ac)VAR
A0A0S3JWU7_VIBAL	ARP14325.1	Polyribonucleotide nucleotidyltransferase	AEVATPAWDWVAPEENTALK(ac)NK
A0A0S3JWU7_VIBAL	ARP14325.1	Polyribonucleotide nucleotidyltransferase	LVEAYQITEK(ac)MAR
A0A0S3JWU7_VIBAL	ARP14325.1	Polyribonucleotide nucleotidyltransferase	TYAAGK(ac)IPGGFFK
A0A0S3JWU7_VIBAL	ARP14325.1	Polyribonucleotide nucleotidyltransferase	IPGGFFK(ac)R
A0A0S3JX02_VIBAL	ARP14633.1	Elongation factor Tu	GQVLAK(ac)PGSITPHTKFESEVYVLSK
A0A0S3JX02_VIBAL	ARP14633.1	Elongation factor Tu	GQVLAKPGSITPHTK(ac)FESEVYVLSK
A0A0S3JX02_VIBAL	ARP14633.1	Elongation factor Tu	TTLTAAICTTLAK(ac)VYGGVAK(ac)
A0A0S3JX02_VIBAL	ARP14633.1	Elongation factor Tu	FESEVYVLSK(ac)DEGGR
A0A0S3JZT9_VIBAL	AVF76737.1	Nif3-like dinuclear metal center hexameric protein	MNNLK(ac)LEQILNDK
A0A0S3JZV1_VIBAL	VAGM002561	Phosphoglucomutase (alpha-D-glucose-1,6-bisphosphate-dependent)	ELCEVPVGFK(ac)WFVDGLYTGK
A0A0S3K254_VIBAL	AVF63954.1	UDP-glucose 4-epimerase GalE	DYIHVMDLSDGHVAALEK(ac)VGSK
A0A0S3K2A6_VIBAL	KXZ38820.1	oxidoreductase	CDINLCGDK(ac)TPER
A0A0S3K328_VIBAL	AVF72686.1	glyceraldehyde-3-phosphate dehydrogenase	DSEGLSQHLACKGAEK(ac)VLLTAPGK
A0A0S3K328_VIBAL	AVF72686.1	glyceraldehyde-3-phosphate dehydrogenase	SASLNMVLTSTGAAK(ac)AVAK
A0A0S3K328_VIBAL	AVF72686.1	glyceraldehyde-3-phosphate dehydrogenase	HAGVVDGQATIAQDK(ac)R
A0A0S3K328_VIBAL	AVF72686.1	glyceraldehyde-3-phosphate dehydrogenase	ALPELAGK(ac)LTGNAIR
A0A0S3K328_VIBAL	AVF72686.1	glyceraldehyde-3-phosphate dehydrogenase	LLIEK(ac)SGPGYPLR
A0A1W6T8R8_VIBAL	ARP07128.1	Uncharacterized protein	VEYSFTK(ac)LNDVKPDMIEEATK
A0A1W6T8R8_VIBAL	ARP07128.1	Uncharacterized protein	DSQSSLGK(ac)IK
A0A1W6T8V0_VIBAL	ARP17279.1	Undecaprenyl-diphosphatase	LVADEYQTGWK(ac)K
A0A1W6T8V0_VIBAL	ARP17279.1	Undecaprenyl-diphosphatase	LVADEYQTGWKK(ac)
A0A1W6T928_VIBAL	ARO97479.1	Transcriptional regulatory protein ZraR	ILAANSSDVEK(ac)ALIDGDFNEELYHYINVLR
A0A1W6T937_VIBAL	ARP27461.1	Ribosomal RNA small subunit methyltransferase I	AAALVAEIHNLK(ac)K
A0A1W6T9N3_VIBAL	ARP17582.1	Trehalose-6-phosphate hydrolase	YEDLLPEHK(ac)R
A0A1W6TAH2_VIBAL	AVF76861.1	lipid A ABC transporter ATP-binding protein/permease MsbA	EK(ac)TGNLLSR
A0A1W6TB64_VIBAL	ARO98220.1	Phosphoribosylglycinamide formyltransferase 2	LVELEEK(ac)GLNVVPTAK
A0A1W6TBU1_VIBAL	ARP08227.1	DUF2760 domain-containing protein	VVEKPVEK(ac)IVEVEKPVEK
A0A1W6TBU1_VIBAL	ARP08227.1	DUF2760 domain-containing protein	IVEVEK(ac)PVEK
A0A1W6TER2_VIBAL	ARP34227.1	Glycerophosphoryl diester phosphodiesterase precursor	VASYAEGIGPWKPMLVDDK(ac)STK
A0A1W6TER2_VIBAL	ARP34227.1	Glycerophosphoryl diester phosphodiesterase precursor	VDGLFTDFPDK(ac)AVSFLNQ
A0A1W6TF11_VIBAL	ARO99583.1	23S rRNA (uracil(1939)-C(5))-methyltransferase RlmD	LDHHGAGIAYLK(ac)K
A0A1W6TG85_VIBAL	ANP66143.1	gamma-glutamyltransferase	SVATPGTVK(ac)LLWDTHQK
A0A1W6TG85_VIBAL	ANP66143.1	gamma-glutamyltransferase	AELIQVGK(ac)ALSK
A0A1W6TI71_VIBAL	ARP46093.1	Putative ABC transporter arginine-binding protein 2 precursor	GNDELVNK(ac)LNTALK
A0A1W6TK54_VIBAL	ARP06076.1	2-aminoadipate transaminase	SFSK(ac)IASPGLR
A0A1W6TK78_VIBAL	ARP36174.1	Uncharacterized protein	DGDIK(ac)YNFTHGTLVK
A0A1W6TK78_VIBAL	ARP36174.1	Uncharacterized protein	DK(ac)QLSEQQNAER
A0A1W6TKI4_VIBAL	ARP11277.1	60 kDa chaperonin	QIETTTSQYDK(ac)DKLQQR
A0A1W6TKP6_VIBAL	ARP31640.1	L-2-hydroxyglutarate oxidase LhgO	LVTEQMAEEFK(ac)K
A0A1W6TKQ2_VIBAL	ARP26572.1	Protease 2	TDDNVLLFK(ac)TDMEAGHGGASGR
A0A1W6TKR3_VIBAL	ARP11339.1	Uncharacterized protein	CTQGTVDLK(ac)SVK
A0A1W6TL75_VIBAL	ARP16471.1	D-lactate dehydrogenase	GELLDSLAAIEALK(ac)QGK
A0A1W6TMU0_VIBAL	ANP63501.1	HslU--HslV peptidase ATPase subunit	ALAEEEAAK(ac)LVNQEELK
A0A1W6TMU0_VIBAL	ANP63501.1	HslU--HslV peptidase ATPase subunit	IK(ac)DAMKALAEEEAAK
A0A1W6TMU0_VIBAL	ANP63501.1	HslU--HslV peptidase ATPase subunit	VELEALSSNDFK(ac)R
A0A1W6TMU0_VIBAL	ANP63501.1	HslU--HslV peptidase ATPase subunit	HIIGQEK(ac)AKR
A0A1W6TNF5_VIBAL	ARP47396.1	N-acetylmuramic acid 6-phosphate etherase	IVMQATDCTNQEAK(ac)TALK
A0A1W6TNP6_VIBAL	ARP27452.1	Cytochrome b/c1	ENLIFNPEAK(ac)IGDLMVNAMPPK
A0A1W6TTC2_VIBAL	ARP23934.1	Ribosomal large subunit pseudouridine synthase B	VFGEVTEQK(ac)VR
A0A1W6TTD5_VIBAL	ARP14037.1	Chemotaxis protein CheA	GEETDLDK(ac)NLVEALADPLIHLVR
A0A1W6TTD5_VIBAL	ARP14037.1	Chemotaxis protein CheA	EK(ac)SIPLFYLQNWLASK
A0A1W6TUR3_VIBAL	ARP24628.1	P-type DNA transfer ATPase VirB11	LPLVLQDLAIAK(ac)R
A0A1W6TV33_VIBAL	ARP48121.1	Phosphatidylserine decarboxylase proenzyme	LASAK(ac)AGGLTTAVIR
A0A1W6TWI3_VIBAL	ARP15171.1	Endopeptidase La	LPCGIGNK(ac)LR
A0A1W6TWQ3_VIBAL	ARP19966.1	Ribosomal RNA small subunit methyltransferase G	QVVHTLGLK(ac)NVTPIQSR
A0A1W6TXK3_VIBAL	ARP25711.1	Dichloromethane dehalogenase	LYETAMTPSCK(ac)R
A0A1W6TZR7_VIBAL	ARP11089.1	Poly-beta-hydroxybutyrate polymerase	NK(ac)YGYWLNDNLDDSADEWLNNAEHK
A0A1W6TZR7_VIBAL	ARP11089.1	Poly-beta-hydroxybutyrate polymerase	TYLDTIESLEGLDEK(ac)TK
A0A1W6TZR7_VIBAL	ARP11089.1	Poly-beta-hydroxybutyrate polymerase	IK(ac)IPSYFVSTK
A0A1W6TZR7_VIBAL	ARP11089.1	Poly-beta-hydroxybutyrate polymerase	LVQDK(ac)GVK
A0A1W6U2K6_VIBAL	ARP22352.1	Glycerol dehydrogenase	SVGLPTNLFDMGVK(ac)ELNHAK
A0A1W6U2K6_VIBAL	ARP22352.1	Glycerol dehydrogenase	NPDMVIMDTSVIAK(ac)APVR
A0A1W6U2K6_VIBAL	ARP22352.1	Glycerol dehydrogenase	MDK(ac)IIISPSK
A0A1W6U2P0_VIBAL	ARP22384.1	Glutamate-ammonia-ligase adenylyltransferase	QLENLLQAMADK(ac)QTQTLPDCETER
A0A1W6U2S0_VIBAL	ARP07105.1	3-isopropylmalate dehydrogenase	IAVLPGDGIGPEVMAQAHK(ac)VLDAIEKK
A0A1W6U2S0_VIBAL	ARP07105.1	3-isopropylmalate dehydrogenase	VCSIDK(ac)ANVLQSSILWR
A0A1W6U2S0_VIBAL	ARP07105.1	3-isopropylmalate dehydrogenase	EGEGATEK(ac)AFDTEVYHR
A0A1W6U4A1_VIBAL	ANP64175.1	UPF0304 protein HKB31_25210	FLIDSEGLYPQFDK(ac)ADHHFNSQMPMLDK
A0A1W6U4A1_VIBAL	ANP64175.1	UPF0304 protein HKB31_25210	LK(ac)FLGFDIASEAQQVHYVR
A0A1W6U4D3_VIBAL	ARP17844.1	SpoVR family protein	FPSEPQENLLYFFEK(ac)HAPLLEPWQR
A0A1W6U4D3_VIBAL	ARP17844.1	SpoVR family protein	TKEEDIK(ac)ER
A0A1W6U7S5_VIBAL	ARP19076.1	3-ketoacyl-CoA thiolase	TMGQK(ac)LSILK
A0A1W6U7Z0_VIBAL	ARP29268.1	Succinyl-diaminopimelate desuccinylase	LTDMYENTLK(ac)HLLAK
A0A1W6U8J2_VIBAL	ARP34208.1	ATP-dependent DNA helicase	AVQELPVSPELK(ac)AK
A0A1W6U8T4_VIBAL	ARP34307.1	N,N'-diacetylchitobiose phosphorylase	AK(ac)YQDLAEVDNAFAGIK
A0A1W6U8T4_VIBAL	ARP34307.1	N,N'-diacetylchitobiose phosphorylase	MK(ac)YGYFDNENR
A0A1W6UAQ4_VIBAL	ARP00182.1	Pullulanase precursor	TIVGDSTAKPDSTDIELTK(ac)QQFLELLK
A0A1W6UAQ4_VIBAL	ARP00182.1	Pullulanase precursor	YNFTLNALHVQDESVEK(ac)PVVSVTK
A0A1W6UAQ4_VIBAL	ARP00182.1	Pullulanase precursor	NVDYNGAPAGYTK(ac)VPSENISYVSK
A0A1W6UAQ4_VIBAL	ARP00182.1	Pullulanase precursor	LGMAGNLADYILLDYKGETK(ac)LGK
A0A1W6UAQ4_VIBAL	ARP00182.1	Pullulanase precursor	LGMAGNLADYILLDYK(ac)GETK
A0A1W6UAQ4_VIBAL	ARP00182.1	Pullulanase precursor	YQVK(ac)VYHPTTGVVETR
A0A1W6UAQ4_VIBAL	ARP00182.1	Pullulanase precursor	EDK(ac)DGANWELIK
A0A1W6UAQ4_VIBAL	ARP00182.1	Pullulanase precursor	GDEK(ac)AFGSANSK
A0A1W6UAQ4_VIBAL	ARP00182.1	Pullulanase precursor	DVMVYALEK(ac)VR
A0A1W6UAQ4_VIBAL	ARP00182.1	Pullulanase precursor	QQFLELLK(ac)IR
A0A1W6UBW8_VIBAL	ARP00655.1	2,3-dehydroadipyl-CoA hydratase	QLENAVDSVIK(ac)TLLLNSPDAMR
A0A1W6UBX9_VIBAL	ARP35449.1	3-oxoacyl-[acyl-carrier-protein] reductase FabG	AGNIGQTNYSASK(ac)AAVATMATTWAR
A0A1W6UDE9_VIBAL	ARP44919.1	Methylmalonate-semialdehyde dehydrogenase	TGTDNLK(ac)R
A0A1W6UEC3_VIBAL	ARP21041.1	Uncharacterized protein	QK(ac)FDGIDMHQQVR
A0A1W6UHJ5_VIBAL	ARP17460.1	preprotein translocase subunit SecD	VILDK(ac)HEEVINQATIQSALGR
A0A1W6UHJ5_VIBAL	ARP17460.1	preprotein translocase subunit SecD	ATLEK(ac)NHPDMIFVDSDSNGR
A0A1W6UI75_VIBAL	ARP27798.1	DNA ligase (NAD(+)) LigA	TDILFAGENAGSK(ac)LAK
A0A1W6UI75_VIBAL	ARP27798.1	DNA ligase (NAD(+)) LigA	TDILFAGENAGSKLAK(ac)
A0A1W6UJM4_VIBAL	ARP32996.1	Imidazolonepropionase	SGYGLTLNDEVK(ac)MLR
A0A1W6UKA0_VIBAL	ANP64731.1	sigma-54-dependent Fis family transcriptional regulator	GSDIVTLAK(ac)HFLTTYAK
A0A1W6UKA0_VIBAL	ANP64731.1	sigma-54-dependent Fis family transcriptional regulator	AKLEDLVENIQSK(ac)FDR
A0A1W6UKQ8_VIBAL	ARP03248.1	Spermidine/putrescine import ATP-binding protein PotA	IEEIKESEEK(ac)GIVGHVTER
A0A1W6ULG8_VIBAL	KIP82201.1	DNA gyrase subunit A	SKADIEVEK(ac)NGK
A0A1W6UM69_VIBAL	ARP24148.1	tRNA pseudouridine synthase A	NITGSLIK(ac)VGR
A0A1W6UMK9_VIBAL	KLI71437.1	dihydrodipicolinate synthase	NLFIEASPIPVK(ac)WAAQK
A0A1W6UNJ6_VIBAL	ARP04331.1	Phosphoglycerate kinase	SLYEADLVETAK(ac)K
A0A1W6UNJ6_VIBAL	ARP04331.1	Phosphoglycerate kinase	GEK(ac)KNDEELSK
A0A1W6UNN9_VIBAL	ARP29709.1	Ornithine carbamoyltransferase	NFLK(ac)LLDFSTK
A0A1W6UNN9_VIBAL	ARP29709.1	Ornithine carbamoyltransferase	EVAEK(ac)YGMK
A0A1W6UP44_VIBAL	AVF66940.1	succinylglutamate-semialdehyde dehydrogenase	IAEVIAK(ac)ETGKPIWETR
A0A1W6UP44_VIBAL	AVF66940.1	succinylglutamate-semialdehyde dehydrogenase	GDALITK(ac)LVEATR
A0A1W6UPN7_VIBAL	ARP19881.1	putative protoheme IX biogenesis protein	SQYASNSIVLNLLK(ac)TTYMQLK
A0A1W6UPN7_VIBAL	ARP19881.1	putative protoheme IX biogenesis protein	SDVSDYAFLADTLEK(ac)QNLTK
A0A1W6UPN7_VIBAL	ARP19881.1	putative protoheme IX biogenesis protein	LWQPLIDLLPQLTK(ac)AK
A0A1W6UPN7_VIBAL	ARP19881.1	putative protoheme IX biogenesis protein	YTNEGIIK(ac)LLEGDWK
A0A1W6UPN7_VIBAL	ARP19881.1	putative protoheme IX biogenesis protein	LLEGDWK(ac)GAEK
A0A1W6UPV0_VIBAL	ARP04735.1	Ribosomal RNA small subunit methyltransferase B	LEMIANQLMDKPLK(ac)GK
A0A1W6UPV0_VIBAL	ARP04735.1	Ribosomal RNA small subunit methyltransferase B	LAAPCDVMK(ac)LPGFDK
A0A1W6UQF2_VIBAL	ARP24891.1	mercuric resistance operon regulatory protein	AITSAK(ac)LELIDGK
A0A1W6UQG5_VIBAL	ARP00204.1	Carboxypeptidase G2 precursor	AYGPGVSDMK(ac)SGLLNIVYAMR
A0A1W6UQG5_VIBAL	ARP00204.1	Carboxypeptidase G2 precursor	YQAMSGWSVK(ac)R
A0A1W6URU7_VIBAL	ARP30758.1	Response regulator MprA	ILK(ac)LLLQR
A0A1W6URU9_VIBAL	ARP10524.1	D-lactate dehydrogenase	VDSYPVPEKEQVFYLGTNDPAK(ac)LTK
A0A1W6UTC6_VIBAL	ARP26267.1	dimethyl sulfoxide reductase subunit A	ILINK(ac)LILDATDPLSK
A0A1W6UTC6_VIBAL	ARP26267.1	dimethyl sulfoxide reductase subunit A	NGNVDK(ac)FPIEEAR
A0A1W6UWQ3_VIBAL	ARP07181.1	UDP-N-acetylmuramoyl-L-alanyl-D-glutamate--2,6-diaminopimelate ligase	EK(ac)QALLETAGQLQPVLGR
A0A1W6UYX8_VIBAL	ARP28226.1	Uncharacterized protein	DAFLAK(ac)FVK
A0A1W6V150_VIBAL	ARP18800.1	HTH-type transcriptional regulator MgrA	GQEALK(ac)QAPTPLQEHFINR
A0A1W6V3D0_VIBAL	ARP04437.1	RNase E specificity factor CsrD	QVGYEAQMDK(ac)SVINK
A0A1W6V3E1_VIBAL	ANP65923.1	methionine synthase	IEKNYK(ac)HPVVYVNNASR
A0A1W6V3G4_VIBAL	ARP34535.1	Sulfite reductase	YEITTSNPQLITK(ac)FAELSGSK
A0A1W6V3G4_VIBAL	ARP34535.1	Sulfite reductase	EYSANTQIVDVLAEK(ac)K
A0A1W6V3G4_VIBAL	ARP34535.1	Sulfite reductase	DQVEK(ac)VYVQHR
A0A1W6V3G7_VIBAL	ARP09546.1	Phosphoenolpyruvate carboxylase	DSLIEEIK(ac)HLPDEQLTPVTR
A0A1W6V3G7_VIBAL	ARP09546.1	Phosphoenolpyruvate carboxylase	TLLNETKDILDAK(ac)IHGQK
A0A1W6V4P7_VIBAL	ARP34996.1	4-alpha-glucanotransferase	TQHNWGIGDFGDLK(ac)QLVSDIASR
A0A1W6V4P7_VIBAL	ARP34996.1	4-alpha-glucanotransferase	NLAWGYHK(ac)LIISR
A0A1W6V5M6_VIBAL	WP_115386733.1	phospho-sugar mutase	LVIQETATGLGNYLLEKVK(ac)DAASR
A0A1W6V5M6_VIBAL	WP_115386733.1	phospho-sugar mutase	MLSSIAK(ac)AHGAQYYQTLTGFK
A0A1W6V5M6_VIBAL	WP_115386733.1	phospho-sugar mutase	SIALDPNSPPIGDK(ac)LR
A0A1W6V5M6_VIBAL	WP_115386733.1	phospho-sugar mutase	AHGAQYYQTLTGFK(ac)
A0A1W6V8P3_VIBAL	ARP16477.1	peptidase PmbA	NSSFSLK(ac)ANQGK
A0A1W6VA10_VIBAL	ARP36861.1	Glycine--tRNA ligase alpha subunit	NLTK(ac)AVAEAYYASR
A0A1W6VA25_VIBAL	WP_086048500.1	glycine--tRNA ligase subunit beta	FAGDTLPSTGISSAVAMADK(ac)LDTIVGIFGIGQAPK
A0A1W6VA25_VIBAL	WP_086048500.1	glycine--tRNA ligase subunit beta	LADLREPVDAFFDNVMVMADDEALK(ac)K
A0A1W6VA25_VIBAL	WP_086048500.1	glycine--tRNA ligase subunit beta	LADLREPVDAFFDNVMVMADDEALKK(ac)
A0A1W6VA25_VIBAL	WP_086048500.1	glycine--tRNA ligase subunit beta	VPSEALVYTMK(ac)GDQK
A0A1W6VA34_VIBAL	WP_053350792.1	2-iminoacetate synthase ThiH	SVMTDK(ac)QLVQLICAYR
A0A1W6VA34_VIBAL	WP_053350792.1	2-iminoacetate synthase ThiH	GNK(ac)MDFEYR
A0A1W6VA34_VIBAL	WP_053350792.1	2-iminoacetate synthase ThiH	EMVPMIK(ac)K
A0A1W6VA94_VIBAL	ARP36920.1	Diaminopimelate epimerase	MVLK(ac)IEENDLITVNMGIPEFEPGK
A0A1W6VA94_VIBAL	ARP36920.1	Diaminopimelate epimerase	MVLKIEENDLITVNMGIPEFEPGK(ac)
A0A1W6VAG5_VIBAL	ARP37023.1	Aspartate ammonia-lyase	ICAETGK(ac)SVR
A0A1W6VAL6_VIBAL	WP_086048624.1	Dam family site-specific DNA-(adenine-N6)-methyltransferase	AFLKWAGGK(ac)
A0A1W6VAM3_VIBAL	ARP37083.1	cAMP-activated global transcriptional regulator CRP	STLIHAGEK(ac)AETLYYIVK
A0A1W6VAM3_VIBAL	ARP37083.1	cAMP-activated global transcriptional regulator CRP	QPDAMTHPDGMQIK(ac)ITR
A0A1W6VAM3_VIBAL	ARP37083.1	cAMP-activated global transcriptional regulator CRP	ILK(ac)MLEEQNLISAHGK
A0A1W6VAM3_VIBAL	ARP37083.1	cAMP-activated global transcriptional regulator CRP	YPSK(ac)STLIHAGEK
A0A1W6VAM3_VIBAL	ARP37083.1	cAMP-activated global transcriptional regulator CRP	SPCEVAEISFK(ac)K
A0A1W6VAT2_VIBAL	ARP37129.1	30S ribosomal protein S11	NLEVMVK(ac)GPGPGR
A0A1W6VAU6_VIBAL	ARP37115.1	30S ribosomal protein S17	TTK(ac)VHAHDEDNTCGLGDKVEIAECRPLSK
A0A1W6VAU6_VIBAL	ARP37115.1	30S ribosomal protein S17	SWTLVK(ac)VLEK
A0A1W6VAU7_VIBAL	ARP37097.1	YheO-like PAS domain protein	QVGSPITDLALK(ac)MLK
A0A1W6VAU8_VIBAL	ARP37126.1	preprotein translocase subunit SecY	ETADNLK(ac)K
A0A1W6VB27_VIBAL	WP_086048687.1	valine--tRNA ligase	MEK(ac)TYNPTSIEQALYKTWEEK
A0A1W6VB27_VIBAL	WP_086048687.1	valine--tRNA ligase	ITPAHDFNDYEVGK(ac)R
A0A1W6VB69_VIBAL	ARP37283.1	Pyridoxine 5'-phosphate synthase	EELTTEGGLDVVGQLEK(ac)IK
A0A1W6VB86_VIBAL	ARP37255.1	D-erythrose-4-phosphate dehydrogenase	FSNK(ac)FEAISVR
A0A1W6VBA3_VIBAL	ARP37257.1	Fructose-bisphosphate aldolase class 2	AK(ac)APVVVQFSNGGAAFFAGK
A0A1W6VBA3_VIBAL	ARP37257.1	Fructose-bisphosphate aldolase class 2	IFDFVK(ac)PGVISGDDVQK
A0A1W6VBA6_VIBAL	ARP37280.1	Ribonuclease 3	FPK(ac)VNEGDMSR
A0A1W6VBJ3_VIBAL	ARP37354.1	3-methyl-2-oxobutanoate hydroxymethyltransferase	IEGGSWLIETVK(ac)MLTER
A0A1W6VBL9_VIBAL	WP_086048833.1	elongation factor G	NELTSAQAGDIIAIVGMK(ac)NVQTGHTLCDPK
A0A1W6VBL9_VIBAL	WP_086048833.1	elongation factor G	SLK(ac)VLDGGIGVFCGSGGVEPQSETNWR
A0A1W6VBL9_VIBAL	WP_086048833.1	elongation factor G	ETITQAIEDSYTHK(ac)K
A0A1W6VBL9_VIBAL	WP_086048833.1	elongation factor G	ALAFK(ac)IMDDR
A0A1W6VBL9_VIBAL	WP_086048833.1	elongation factor G	LIFVNK(ac)LDR
A0A1W6VCA7_VIBAL	WP_086049007.1	acetyl-CoA carboxylase carboxyltransferase subunit beta	MQEALMSLMQMAK(ac)TSAALER
A0A1W6VCS0_VIBAL	ARP37833.1	ATP-dependent Clp protease ATP-binding subunit ClpA	VIQEK(ac)LKKPLANELLFGSLVDGGTVK
A0A1W6VCS0_VIBAL	ARP37833.1	ATP-dependent Clp protease ATP-binding subunit ClpA	VIQEKLK(ac)KPLANELLFGSLVDGGTVK
A0A1W6VCV4_VIBAL	ANP64187.1	exodeoxyribonuclease III	GFPTDNEEHQK(ac)R
A0A1W6VD33_VIBAL	5DV5	B Chain B, Gntr Family Transcriptional Regulator	LAFHSGNQIYGLIFNGIKK(ac)
A0A1W6VD69_VIBAL	ARP37969.1	putative HTH-type transcriptional regulator YurK	MTVNK(ac)AIR
A0A1W6VD97_VIBAL	ARP37980.1	50S ribosomal protein L20	AAFAVLVEK(ac)AK
A0A1W6VD97_VIBAL	ARP37980.1	50S ribosomal protein L20	AAFAVLVEKAK(ac)
A0A1W6VDN9_VIBAL	WP_086049038.1	bifunctional acetaldehyde-CoA/alcohol dehydrogenase	AENMLWHK(ac)LPK
A0A1W6VDN9_VIBAL	WP_086049038.1	bifunctional acetaldehyde-CoA/alcohol dehydrogenase	HLLNK(ac)K
A0A1W6VE54_VIBAL	ARP38290.1	Cbb3-type cytochrome c oxidase subunit CcoP2	SGVMPAWK(ac)DILGEDK
A0A1W6VEP8_VIBAL	ARP38493.1	Putative reductase	SVVTQASSAIPVMPLYIAMVFK(ac)K
A0A1W6VEP8_VIBAL	ARP38493.1	Putative reductase	SLNGDAFSNEAK(ac)QK
A0A1W6VEQ8_VIBAL	ARP38512.1	Transcriptional regulatory protein CusR	TELVEHIYK(ac)QDFDR
A0A1W6VF56_VIBAL	ARP38646.1	1-(5-phosphoribosyl)-5-[(5-phosphoribosylamino)methylideneamino] imidazole-4-carboxamide isomerase	VVVGSTAVK(ac)QPELVK
A0A1W6VF96_VIBAL	ARP38679.1	Inosine-guanosine kinase	DPLVSQAQTSK(ac)R
A0A1W6VFC2_VIBAL	ARP38705.1	DNA-binding protein HU-beta	TGDK(ac)VELEGK
A0A1W6VFM5_VIBAL	WP_086049807.1	Lon protease	GK(ac)LTQTGSLGDVMKESIQAAMTVVR
A0A1W6VFM5_VIBAL	WP_086049807.1	Lon protease	SAINQFEGFIK(ac)LNK
A0A1W6VFM5_VIBAL	WP_086049807.1	Lon protease	EKTEQELQK(ac)LK
A0A1W6VFQ7_VIBAL	ARP38871.1	Ferric uptake regulation protein	ILEVLQQPDCQHISAEDLYK(ac)K
A0A1W6VFW3_VIBAL	ARP38922.1	Phosphocarrier protein HPr	MYEK(ac)QVEITAENGLHTRPAAQFVK
A0A1W6VG22_VIBAL	ANP64524.1	succinylglutamate desuccinylase	AALMVCEVK(ac)TR
A0A1W6VG69_VIBAL	ARP39033.1	Na(+)-translocating NADH-quinone reductase subunit E	MK(ac)YSDVPPGLR
A0A1W6VH06_VIBAL	ARP39312.1	2-isopropylmalate synthase	SYDDVVEMAVKAVK(ac)HAR
A0A1W6VH07_VIBAL	VAGM003573	Yqey-like protein	LGIISPEQK(ac)TFLLK
A0A1W6VH57_VIBAL	ARP39350.1	Rod shape-determining protein MreB	DGVIADFYVTEK(ac)MLQHFIK
A0A1W6VH57_VIBAL	ARP39350.1	Rod shape-determining protein MreB	SVAAVGHAAK(ac)QMLGR
A0A1W6VHJ6_VIBAL	ARP39098.1	Inosine-5'-monophosphate dehydrogenase	YFQSDNAADK(ac)LVPEGIEGR
A0A1W6VHJ6_VIBAL	ARP39098.1	Inosine-5'-monophosphate dehydrogenase	EGATREEVQEK(ac)MHEAR
A0A1W6VHK9_VIBAL	WP_086050002.1	IscS subfamily cysteine desulfurase	IPLDVK(ac)EMKVDLISLSAHK
A0A1W6VHK9_VIBAL	WP_086050002.1	IscS subfamily cysteine desulfurase	IPLDVKEMK(ac)VDLISLSAHK
A0A1W6VHK9_VIBAL	WP_086050002.1	IscS subfamily cysteine desulfurase	TEHK(ac)AVLDPCR
A0A1W6VHT2_VIBAL	ARP39565.1	Sec-independent protein translocase protein TatA	AMSDEDK(ac)PADKKDADFEPK
A0A1W6VHT2_VIBAL	ARP39565.1	Sec-independent protein translocase protein TatA	AMSDEDKPADKK(ac)DADFEPK
A0A1W6VHX6_VIBAL	WP_086050334.1	shikimate dehydrogenase	AELAGAVNTLK(ac)K
A0A1W6VJ29_VIBAL	WP_086050327.1	ATP-dependent DNA helicase Rep	ELTEK(ac)QIDGDKDLLR
A0A1W6VK57_VIBAL	ARP40395.1	PhnA_Zn_Ribbon domain-containing protein	GTNQVIK(ac)QGTVIR
A0A1W6VLF8_VIBAL	WP_086051351.1	aldehyde dehydrogenase	QGNPLDTDTQVGAQASKEQFDK(ac)ILSYLEIGR
A0A1W6VLI1_VIBAL	ARP04880.1	HTH-type transcriptional regulator DegA	ALAVEIQK(ac)R
A0A1W6VX92_VIBAL	ARP15797.1	Acetyltransferase Pat	NEQLLK(ac)ELDER
A0A1W6VXK4_VIBAL	ARP15911.1	Coniferyl aldehyde dehydrogenase	SEFDTAMTDVLPTVSHINYTLK(ac)R
A0A1W6VXK4_VIBAL	ARP15911.1	Coniferyl aldehyde dehydrogenase	AMAIK(ac)AIQK
A0A1W6VXS8_VIBAL	ARP31021.1	Putative reductase	GPSEK(ac)GVGSAGWYNNVFFK
A0A1W6VXS8_VIBAL	ARP31021.1	Putative reductase	LYDQEK(ac)VPVDGER
A0A1W6VZ13_VIBAL	ARP06067.1	3-oxoacyl-ACP reductase FabG	NLPEK(ac)VIQMMEGK
A0A1W6W2H2_VIBAL	ARP46476.1	Multidrug resistance-like ATP-binding protein MdlB	VLVVK(ac)PK
A0A1W6W387_VIBAL	ARP18089.1	putative FAD-linked oxidoreductase	TLVNVK(ac)YNSFDSALR
A0A1W6W3U1_VIBAL	ARP22982.1	DNA topoisomerase III	WEVTDK(ac)R
A0A1W6W3U2_VIBAL	ARP22996.1	Chromosome partition protein MukB	FDELEEK(ac)IAQLAEAK
A0A1W6W3U2_VIBAL	ARP22996.1	Chromosome partition protein MukB	FTFSEAMAK(ac)LFQR
A0A1W6W483_VIBAL	ARP07592.1	Ribonuclease D	LMDYPGYK(ac)QVFK
A0A1W6W4A1_VIBAL	ARP46798.1	Cobalt-zinc-cadmium resistance protein CzcA	MENYEALKPLMAK(ac)FR
A0A1W6W4D2_VIBAL	VAGM000226	Phosphoesterase	GIDAWVK(ac)LPNK
A0A1W6W4M1_VIBAL	ARP32562.1	Thioredoxin-1	TFMDILSALGQGNALASK(ac)YR
A0A1W6W4R9_VIBAL	ARP12773.1	transcription-repair coupling factor	DVAAELLDVYAK(ac)R
A0A1W6W549_VIBAL	KOE08250.1	GMP synthase	AIGDK(ac)LTCVFVDNGLLR
A0A1W6W5S6_VIBAL	ARP02044.1	Thiamine-binding periplasmic protein precursor	LASK(ac)TVTVTK
A0A1W6W6U4_VIBAL	AVF73319.1	N-acetyltransferase	AK(ac)LIYQLK
A0A1W6W864_VIBAL	ARP04273.1	Protease 3 precursor	LYDELLQSLNQFAEK(ac)GVTK
A0A1W6W864_VIBAL	ARP04273.1	Protease 3 precursor	NAIVEKVDK(ac)QTLNALAQK
A0A1W6W864_VIBAL	ARP04273.1	Protease 3 precursor	AVTPTSVEK(ac)AYTDFIQGK
A0A1W6W8A3_VIBAL	ARP14367.1	Aconitate hydratase 2	VTGETNTDDLSPAPDAWSRPDIPVHALAMLK(ac)NER
A0A1W6W8A3_VIBAL	ARP14367.1	Aconitate hydratase 2	LGTGANVYLSSAELAAVGAILGK(ac)IPTK
A0A1W6W8A3_VIBAL	ARP14367.1	Aconitate hydratase 2	SAAGCTVK(ac)LSQESIEEYLNSNIVMLK
A0A1W6W8A3_VIBAL	ARP14367.1	Aconitate hydratase 2	QIEELK(ac)DKGHQLVYVGDVVGTGSSR
A0A1W6W8A3_VIBAL	ARP14367.1	Aconitate hydratase 2	AGNAHAQK(ac)VLQSWADAEWFLSKPK
A0A1W6W8A3_VIBAL	ARP14367.1	Aconitate hydratase 2	DLVHAIPYYAIQQGLLTVEK(ac)AGK
A0A1W6W8A3_VIBAL	ARP14367.1	Aconitate hydratase 2	ALSHTLLMFDAFYDVEEK(ac)AK
A0A1W6W8A3_VIBAL	ARP14367.1	Aconitate hydratase 2	DK(ac)GHQLVYVGDVVGTGSSR
A0A1W6W8S5_VIBAL	ARP48564.1	Na(+)-translocating NADH-quinone reductase subunit A	EK(ac)ELFGWAMPGK
A0A1W6W8S5_VIBAL	ARP48564.1	Na(+)-translocating NADH-quinone reductase subunit A	AQVLFEDK(ac)K
A0A1W6W8S5_VIBAL	ARP48564.1	Na(+)-translocating NADH-quinone reductase subunit A	SFLGHVFK(ac)
A0A2I3BY25_VIBAX	AGV15863.1	Uncharacterized protein	NELDVATVVNNK(ac)LHIIECK
A0A2I3BY80_VIBAX	AVF71133.1	formate C-acetyltransferase	FLNSLYTMGPSPEPNITVLWSEQLPEGFK(ac)K
A0A2I3BY80_VIBAX	AVF71133.1	formate C-acetyltransferase	FLNSLYTMGPSPEPNITVLWSEQLPEGFKK(ac)
A0A2I3BY80_VIBAX	AVF71133.1	formate C-acetyltransferase	TMACGIAGLSVAADSLSAIK(ac)YAK
A0A2I3BY80_VIBAX	AVF71133.1	formate C-acetyltransferase	DIAAGK(ac)LTEEQAQEMIDHFVMK
A0A2I3BY80_VIBAX	AVF71133.1	formate C-acetyltransferase	DAIPTQSILTITSNVVYGK(ac)K
A0A2I3BY80_VIBAX	AVF71133.1	formate C-acetyltransferase	LTEEQAQEMIDHFVMK(ac)LR
A0A2I3BY80_VIBAX	AVF71133.1	formate C-acetyltransferase	ANLAK(ac)TMLYTINGGVDEK
A0A2I3BY80_VIBAX	AVF71133.1	formate C-acetyltransferase	VDDIACELVSVFMGK(ac)IR
A0A2I3BY80_VIBAX	AVF71133.1	formate C-acetyltransferase	TMLYTINGGVDEK(ac)LK
A0A2I3BY80_VIBAX	AVF71133.1	formate C-acetyltransferase	TMLYTINGGVDEKLK(ac)
A0A2I3BY80_VIBAX	AVF71133.1	formate C-acetyltransferase	HPEK(ac)YPQLTIR
A0A2I3BY80_VIBAX	AVF71133.1	formate C-acetyltransferase	LWAK(ac)VMEGIK
A0A2I3BYD6_VIBAX	AGV15932.1	condesin subunit F	ANNAINEMVK(ac)QR
A0A2I3C085_VIBAX	AVF70799.1	MarR family transcriptional regulator	VAELHK(ac)K
A0A2I3C0J3_VIBAX	AVF70760.1	arylsulfatase	MENVDREFMDASLAFMEK(ac)AVK
A0A2I3C0J3_VIBAX	AVF70760.1	arylsulfatase	AVKEDK(ac)PFFIWHNSTR
A0A2I3C0J3_VIBAX	AVF70760.1	arylsulfatase	KFLETFK(ac)EFPATK
A0A2I3C1K4_VIBAX	AGV16260.1	thermostable carboxypeptidase 1	GSLFTTDELVK(ac)QATGETLNAK
A0A2I3C1S2_VIBAX	AGV16365.1	OmpA-like domain-containing protein	FDWQLTK(ac)LHLDALIQEGAR
A0A2I3C1S4_VIBAX	ALR91434.1	Uncharacterized protein	NASFLILNYLPTKPLEDGPNSFK(ac)FGQQLAHLHQWGEQK
A0A2I3C1S4_VIBAX	ALR91434.1	Uncharacterized protein	EFLSK(ac)FEVEAESLHLLR
A0A2I3C1W2_VIBAX	AGV16416.1	putative ATPase	GTLYSFAEK(ac)IGATK
A0A2I3C1Y4_VIBAX	ANP64786.1	ATPase P	LSELLSVIHK(ac)LGYK
A0A2I3C4B5_VIBAX	AVF70662.1	formate dehydrogenase	SMLFIGSNPAEAHPVAMQHILIAK(ac)EK
A0A2I3C4B5_VIBAX	AVF70662.1	formate dehydrogenase	DQVIEPLFESKPDHEIMYLLSK(ac)K
A0A2I3C4B5_VIBAX	AVF70662.1	formate dehydrogenase	QLGWWDDLTAEEK(ac)VAAEGK
A0A2I3C4B5_VIBAX	AVF70662.1	formate dehydrogenase	DGYPEFTDK(ac)LLK
A0A2I3C4B5_VIBAX	AVF70662.1	formate dehydrogenase	LKYPMK(ac)LENGK
A0A2I3C4K7_VIBAX	AGV16554.1	immunogenic protein	GTSK(ac)FEESGPFK
A0A2I3C5E3_VIBAX	AGV16808.1	asparaginyl-tRNA synthetase	LAEDMLK(ac)YVFK
A0A2I3C6H8_VIBAX	AGV16816.1	putative nucleotidyltransferase family	QAISENKDANDLTTSK(ac)VK
A0A2I3C6H8_VIBAX	AGV16816.1	putative nucleotidyltransferase family	DAFQILSNGQNFLK(ac)FR
A0A2I3C6T6_VIBAX	AGV16843.1	nitrite reductase periplasmic cytochrome c552	YYDALNFK(ac)DWTHAVSK
A0A2I3C777_VIBAX	VAGM003794	Oligopeptide ABC transporter, periplasmic oligopeptide-binding protein	QAAEPAPAPAPEAK(ac)SDSK(ac)
A0A2I3C777_VIBAX	VAGM003794	Oligopeptide ABC transporter, periplasmic oligopeptide-binding protein	DMPIAPIYQYVK(ac)SR
A0A2I3C777_VIBAX	VAGM003794	Oligopeptide ABC transporter, periplasmic oligopeptide-binding protein	QALYLEAEK(ac)LMAK
A0A2I3C7D4_VIBAX	AGV16995.1	oligopeptide ABC transporter, ATP-binding protein	MTVGDIIAEPLETFYPELSK(ac)QEVK
A0A2I3C7D4_VIBAX	AGV16995.1	oligopeptide ABC transporter, ATP-binding protein	MNAVDK(ac)K
A0A2I3C8B0_VIBAX	ARP14063.1	Flagellar protein FliS	GSLQAYK(ac)K
A0A2I3C8C1_VIBAX	VAGM003978	Uracil phosphoribosyltransferase	AHPDVELYTAAIDEK(ac)LNDKGYIVPGLGDAGDK
A0A2I3C8C1_VIBAX	VAGM003978	Uracil phosphoribosyltransferase	ISVVGIYRDEETLEPVPYFNK(ac)LASNIEER
A0A2I3C8C1_VIBAX	VAGM003978	Uracil phosphoribosyltransferase	IALVVDPMLATGGSMIATIDLLK(ac)EK
A0A2I3C8C1_VIBAX	VAGM003978	Uracil phosphoribosyltransferase	DEETLEPVPYFNK(ac)LASNIEER
A0A2I3C8C1_VIBAX	VAGM003978	Uracil phosphoribosyltransferase	VTIDGWNGPVEVDQIK(ac)GKK
A0A2I3C8S2_VIBAX	AGV17210.1	lipoprotein-34 NlpB	MGFK(ac)IEER
A0A2I3C8S3_VIBAX	AGV17338.1	aerobic glycerol-3-phosphate dehydrogenase	SGLLKPEMK(ac)TGFEYSDCWVDDAR
A0A2I3C8S3_VIBAX	AGV17338.1	aerobic glycerol-3-phosphate dehydrogenase	TK(ac)LGLYMNEEEKQALTDYLK
A0A2I3C8S3_VIBAX	AGV17338.1	aerobic glycerol-3-phosphate dehydrogenase	LGLYMNEEEK(ac)QALTDYLKK
A0A2I3C8S3_VIBAX	AGV17338.1	aerobic glycerol-3-phosphate dehydrogenase	IHNEPQAYILQNK(ac)DNR
A0A2I3C8S3_VIBAX	AGV17338.1	aerobic glycerol-3-phosphate dehydrogenase	TK(ac)LGLYMNEEEK
A0A2I3C8S3_VIBAX	AGV17338.1	aerobic glycerol-3-phosphate dehydrogenase	QALTDYLK(ac)KK
A0A2I3C8S3_VIBAX	AGV17338.1	aerobic glycerol-3-phosphate dehydrogenase	EQLAK(ac)QIHAK
A0A2I3C8Z7_VIBAX	WP_017820429.1	thymidine phosphorylase	VGSGAFMPTYEASEELAK(ac)SIVAVANGAGTK
A0A2I3C8Z7_VIBAX	WP_017820429.1	thymidine phosphorylase	DITATVDNISLITASILSK(ac)K
A0A2I3C8Z7_VIBAX	WP_017820429.1	thymidine phosphorylase	DITATVDNISLITASILSKK(ac)
A0A2I3C8Z7_VIBAX	WP_017820429.1	thymidine phosphorylase	TEEQWEEAAK(ac)ALR
A0A2I3C929_VIBAX	ANP65673.1	16S rRNA methyltransferase	QIQTSDK(ac)VK
A0A2I3CB94_VIBAX	VAGM004431	Type IV pilus, mannose-sensitive hemagglutinin A	ETIK(ac)ADASADPKVEPDVEGIK
A0A2I3CB94_VIBAX	VAGM004431	Type IV pilus, mannose-sensitive hemagglutinin A	GAIDGAVGITYGK(ac)AAIESK
A0A2I3CB94_VIBAX	VAGM004431	Type IV pilus, mannose-sensitive hemagglutinin A	GCFVK(ac)YTEATGTTSATAAK
A0A2I3CBA8_VIBAX	EAS74957.1	50S ribosomal protein L9	DIADAITAAGVEVAK(ac)SEVR
A0A2I3CBA8_VIBAX	EAS74957.1	50S ribosomal protein L9	AEK(ac)VNALEAVVIASK
A0A2I3CBA8_VIBAX	EAS74957.1	50S ribosomal protein L9	AGDEGK(ac)LFGSIGTR
A0A2I3CBI5	KXZ34619.1	30S ribosomal protein S6	AAITEQSIMLK(ac)QK
A0A2I3CBU0_VIBAX	SUP23185.1	succinyldiaminopimelate aminotransferase	VEECSSELQEIVK(ac)NLVAQVDADK
A0A2I3CBU0_VIBAX	SUP23185.1	succinyldiaminopimelate aminotransferase	GTPEVLLEQSSTMADK(ac)VAVR
A0A2I3CBU0_VIBAX	SUP23185.1	succinyldiaminopimelate aminotransferase	HYEHPDPK(ac)QPK
A0A2I3CCY8_VIBAX	AGV18024.1	fatty oxidation complex, alpha subunit	DIAQASLDLGMTEASK(ac)LLNKR
A0A2I3CCY8_VIBAX	AGV18024.1	fatty oxidation complex, alpha subunit	TSPLTLSK(ac)LESMMSFTMAK
A0A2I3CD05_VIBAX	AGV17965.1	cytochrome c oxidase accessory protein CcoG	MGYEK(ac)GLISYTTEHR
A0A2I3CD13_VIBAX	WP_042522575.1	glutathione-disulfide reductase	SFDPMIIDTLVEVMDAEGPK(ac)LHTHSVPK
A0A2I3CD13_VIBAX	WP_042522575.1	glutathione-disulfide reductase	GFDWSK(ac)LVESR
A0A2I3CD54_VIBAX	AGV18023.1	acetyl-CoA C-acyltransferase FadA	DLGLLDVMDEK(ac)VNLNGGAIALGHPLGCSGSR
A0A2I3CD54_VIBAX	AGV18023.1	acetyl-CoA C-acyltransferase FadA	AAGMMGLTAEMLGK(ac)LHGISR
A0A2I3CD54_VIBAX	AGV18023.1	acetyl-CoA C-acyltransferase FadA	ISTTLINLMEAK(ac)DAK
A0A2I3CDB6_VIBAX	KPM94090.1	coproporphyrinogen III oxidase	NICMSFDK(ac)YLR
A0A2I3CDB6_VIBAX	KPM94090.1	coproporphyrinogen III oxidase	AIESEFK(ac)VR
A0A2I3CDM2_VIBAX	GAD70501.1	putative methyl-accepting chemotaxis transducer	AVSTMSVSQK(ac)R
A0A2I3CED2_VIBAX	AVF71700.1	glutamine--fructose-6-phosphate transaminase (isomerizing)	EIEALATDFADK(ac)HHTLFLGR
A0A2I3CED2_VIBAX	AVF71700.1	glutamine--fructose-6-phosphate transaminase (isomerizing)	EK(ac)EKEIVEALHALPK
A0A2I3CED2_VIBAX	AVF71700.1	glutamine--fructose-6-phosphate transaminase (isomerizing)	TSETLLEAVQK(ac)TAK
A0A2I3CEE5_VIBAX	ANP63663.1	ADP-ribose diphosphatase	ETLFEGFFK(ac)MVK
A0A2I3CEN8_VIBAX	SQA45485.1	lysyl-tRNA synthetase	ALRPLPEK(ac)FHGLTDQEMR
A0A2I3CF97_VIBAX	GAD73026.1	cysteine desulfurase	LPIDVQEMK(ac)VDLISLSAHK
A0A2I3CF97_VIBAX	GAD73026.1	cysteine desulfurase	TEHK(ac)AVLDPCR
A0A2I3CFE6_VIBAX	AGV18533.1	recombination associated protein	QK(ac)FGWVSAMGR
A0A2I3CFF8_VIBAX	AGV18637.1	Esterase FrsA	ACVALGAPVHDIFTSPQK(ac)LQK
A0A2I3CFF8_VIBAX	AGV18637.1	Esterase FrsA	ACVALGAPVHDIFTSPQKLQK(ac)
A0A2I3CFM0_VIBAX	AGV18649.1	1-deoxyxylulose-5-phosphate synthase	GIEK(ac)SILDYLAK
A0A2I3CFS4_VIBAX	AGV18712.1	pseudouridine synthase family 1 protein	LDK(ac)PSDGLIFLTNDGDIVNK
A0A2I3CG34_VIBAX	ARP07514.1	Cell division protein ZipA	LDVDQEDK(ac)NDLVEK
A0A2I3CG44_VIBAX	AGV18751.1	phosphocarrier protein HPr	MYEK(ac)QVEITAENGLHTRPAAQFVK
A0A2I3CGS9_VIBAX	AGV18902.1	PlsC domain-containing protein	IAIGDNLLK(ac)KPCATELMR
A0A2I3CGS9_VIBAX	AGV18902.1	PlsC domain-containing protein	EMMK(ac)ALGQLSSYIK
A0A2I3CI50_VIBAX	AVF64947.1	dihydrolipoyllysine-residue succinyltransferase	LKPGAVAGEPTADK(ac)TEGTEASPDKR
A0A2I3CI50_VIBAX	AVF64947.1	dihydrolipoyllysine-residue succinyltransferase	NNTAMLTTFNEVNMK(ac)PIMDLR
A0A2I3CI50_VIBAX	AVF64947.1	dihydrolipoyllysine-residue succinyltransferase	GLVTPVLK(ac)DCDKLGFADVEK
A0A2I3CI50_VIBAX	AVF64947.1	dihydrolipoyllysine-residue succinyltransferase	TEGTEASPDK(ac)R
A0A2I3CI50_VIBAX	AVF64947.1	dihydrolipoyllysine-residue succinyltransferase	K(ac)QYKDQFEER
A0A2I3CI50_VIBAX	AVF64947.1	dihydrolipoyllysine-residue succinyltransferase	KQYK(ac)DQFEER
A0A2I3CIQ0_VIBAX	ARP10089.1	L-lactate permease	TK(ac)WDFESEDKWPAEWLGSLK
A0A2I3CIZ8_VIBAX	GAD70223.1	Putative CymC protein	MNVGELTPLTFGGYGTDTSVDIK(ac)EDGK
A0A2I3CJQ2_VIBAX	AVF67842.1	D-alanyl-D-alanine carboxypeptidase	LMQSIISDVPDVYALYSEK(ac)VFK
A0A2I3CJQ2_VIBAX	AVF67842.1	D-alanyl-D-alanine carboxypeptidase	TGYTSNAGYSLVSSAK(ac)EGR
A0A2I3CJQ2_VIBAX	AVF67842.1	D-alanyl-D-alanine carboxypeptidase	FPGSSK(ac)MFIKPK
A0A2I3CKV3_VIBAX	VAGM001122	Bifunctional protein PutA	MINLIQGAMNELHVGLPYLHK(ac)TDVGPVIDSNAK
A0A2I3CKV3_VIBAX	VAGM001122	Bifunctional protein PutA	QAQNLQPFELEGFDGVK(ac)R
A0A2I3CKV3_VIBAX	VAGM001122	Bifunctional protein PutA	VMTELYDSLMQLLK(ac)R
A0A2I3CKV3_VIBAX	VAGM001122	Bifunctional protein PutA	TDVGPVIDSNAK(ac)QK
A0A2I3CKV3_VIBAX	VAGM001122	Bifunctional protein PutA	LLAHLEQMSK(ac)TQTK
A0A2I3CKV3_VIBAX	VAGM001122	Bifunctional protein PutA	EEK(ac)FGPILHIVR
A0A2I3CKV3_VIBAX	VAGM001122	Bifunctional protein PutA	QK(ac)LLAHLEQMSK
A0A2I3CMS5_VIBAX	AGV19210.1	glutathione peroxidase	FGNPMLIK(ac)LK
A0A2I3CN38_VIBAX	AVF69082.1	DUF469 domain-containing protein	YGSATEEQK(ac)AQVIK
A0A2I3CND0_VIBAX	ALR94708.1	Putative outer membrane protein OmpA	AVADEFQAK(ac)GIAAER
A0A2I3CNK8_VIBAX	AVF67621.1	peptidase M3	AYFLEK(ac)FGYLTDNPEIGPLLAK
A0A2I3CQD8_VIBAX	SQA43828.1	catalase/peroxidase	SVMDWWPNALNLDILHQHDSK(ac)TNPFGQDFNYKEELK
A0A2I3CQD8_VIBAX	SQA43828.1	catalase/peroxidase	SCYFGPDVPSEDLIWQDPTPAGK(ac)TDYDVDLVK
A0A2I3CQD8_VIBAX	SQA43828.1	catalase/peroxidase	CHGNGDAANLGPEPEAADVHEQGLGWINHK(ac)TR
A0A2I3CQD8_VIBAX	SQA43828.1	catalase/peroxidase	SPAGAWQWEPIDIEEQDK(ac)PVDVEDGSKR
A0A2I3CQD8_VIBAX	SQA43828.1	catalase/peroxidase	SYAEVYAQDDNQEK(ac)FIHDFIAAWTK
A0A2I3CQD8_VIBAX	SQA43828.1	catalase/peroxidase	ANGGSVGK(ac)CPVMHGGQTSTDK
A0A2I3CQD8_VIBAX	SQA43828.1	catalase/peroxidase	YNPIMTDADMALK(ac)MDPEYR
A0A2I3CQD8_VIBAX	SQA43828.1	catalase/peroxidase	TNPFGQDFNYKEELK(ac)K
A0A2I3CQD8_VIBAX	SQA43828.1	catalase/peroxidase	K(ac)TDAVKWTATR
A0A2I3CQD8_VIBAX	SQA43828.1	catalase/peroxidase	KTDAVK(ac)WTATR
A0A2I3CQD8_VIBAX	SQA43828.1	catalase/peroxidase	LLWPIK(ac)K
A0A2I3CQM9_VIBAX	AVF68535.1	serine hydroxymethyltransferase	LIGNWIGDVLDGLVNNPEGDAEVEK(ac)R
A0A2I3CQM9_VIBAX	AVF68535.1	serine hydroxymethyltransferase	AVAFGEALGPEFK(ac)TYIDSVINNAK
A0A2I3CQM9_VIBAX	AVF68535.1	serine hydroxymethyltransferase	AVMQAQGTCLTNK(ac)YAEGYPGR
A0A2I3CQN5_VIBAX	ANP67084.1	glycine dehydrogenase (aminomethyl-transferring)	LEQPMSLAEAK(ac)SEADMLAAMR
A0A2I3CQN8_VIBAX	ANP67144.1	isopentenyl-diphosphate delta-isomerase	MDQLTATLK(ac)K
A0A2I3CQY5_VIBAX	KIP85580.1	trans-2-enoyl-CoA reductase	LANFNGGAYATVCK(ac)ALVTK
A0A2I3CQY5_VIBAX	KIP85580.1	trans-2-enoyl-CoA reductase	LYDQEK(ac)VPVDGER
A0A2I3CR52_VIBAX	AGV20174.1	Uncharacterized protein	LIDAGFETGQAYAK(ac)ALR
A0A2I3CRD7_VIBAX	AGV20050.1	Cytochrome b561, putative	IVWK(ac)HVTASPK
A0A2I3CRZ4_VIBAX	AGV20364.1	putative AraC-type regulatory protein	LAADDLSFSQILK(ac)VK
A0A2I3CSM7_VIBAX	AGV20416.1	ABC transmembrane type-1 domain-containing protein	WELNK(ac)LHIQR
A0A2I3CT39_VIBAX	SUQ36633.1	membrane protein	FEELK(ac)VQGNR
A0A2I3CTB9_VIBAX	GAD71425.1	ATP-dependent RNA helicase RhlE	ALAECGYEK(ac)LTPIQQK
A0A2L1XRR7_VIBAL	AVF72372.1	NADH-dependent alcohol dehydrogenase	MNFSYVNPTK(ac)IFFGQK
A0A2L1XRR7_VIBAL	AVF72372.1	NADH-dependent alcohol dehydrogenase	ETQDK(ac)LPFMSPAVQPK
A0A2L1XRR7_VIBAL	AVF72372.1	NADH-dependent alcohol dehydrogenase	TLK(ac)TLGEQFAER
A0A2L1XTB3_VIBAL	AVF72921.1	tryptophanase	MTTLSDREVALK(ac)EAGYNPFLLR
A0A2L1XTB3_VIBAL	AVF72921.1	tryptophanase	VYTNDHMDYIADAIIELK(ac)NR
A0A2L1XTB3_VIBAL	AVF72921.1	tryptophanase	AVEIGSLLLGRDPETGK(ac)QK
A0A2L1XTB3_VIBAL	AVF72921.1	tryptophanase	AVEIGSLLLGRDPETGKQK(ac)
A0A2L1XTB3_VIBAL	AVF72921.1	tryptophanase	AHELK(ac)GLTFEYEPPVLR
A0A2L1XTB3_VIBAL	AVF72921.1	tryptophanase	EMYQYGDMLTMSAK(ac)K
A0A2L1XX63_VIBAL	OSP13486.1	translation initiation factor IF-3	GQQPVK(ac)QNPHR
A0A2L1XYL5_VIBAL	KOF30747.1	DNA phosphorthioation protein DptF	IGTFNAYLK(ac)VGDK
A0A2L1XYL5_VIBAL	KOF30747.1	DNA phosphorthioation protein DptF	MK(ac)FAQALSILSK
A0A2L1Y3A2_VIBAL	AVF71582.1	peptide chain release factor 2	NTQAVLDGDLDK(ac)FIEASLK
A0A2L1Y3A2_VIBAL	AVF71582.1	peptide chain release factor 2	LFELEIQK(ac)QNAEK
A0A2L1Y3A2_VIBAL	AVF71582.1	peptide chain release factor 2	QNAEK(ac)QANEDAK
A0A6F8VQ89_VIBAL	PLX59000.1	glycerol kinase	EFTQIYPEAGWVEHDPMEIWATQSSTLVEALAK(ac)SGIR
A0A6F8VQ89_VIBAL	PLX59000.1	glycerol kinase	ETTIVWNK(ac)ETGKPVYNAIVWQCR
A0A6F8VQ89_VIBAL	PLX59000.1	glycerol kinase	DVLDAMQADSGIK(ac)LANLR
A0A6F8VQ89_VIBAL	PLX59000.1	glycerol kinase	TFEPHDDEEK(ac)R
A0A6F8VQ89_VIBAL	PLX59000.1	glycerol kinase	TADICEDLK(ac)AR
A0A6F8VY23_VIBAL	KPM87557.1	(dimethylallyl)adenosine tRNA methylthiotransferase	SVISPTQMMAK(ac)TR
A0A6F8W4A5_VIBAL	ANP66762.1	transcriptional regulator	ELEYIQIFNQK(ac)R
A0A6F8WAR1_VIBAL	PLX64981.1	3'(2'),5'-bisphosphate nucleotidase	IPDMSDSVK(ac)IHTHK
A0A6F8WAR1_VIBAL	PLX64981.1	3'(2'),5'-bisphosphate nucleotidase	GAWK(ac)IPDMSDSVK
A0A6F8WJ55_VIBAL	PLX64162.1	glucosamine-6-phosphate deaminase	AAQVGK(ac)WAAAHIAK
A0A6F8WS49_VIBAL	PLX58919.1	type II secretion system protein GspE	IENMFSMAGWNVSTK(ac)NLR
A0A6F8WS49_VIBAL	PLX58919.1	type II secretion system protein GspE	GVGSSFNSVDETK(ac)ESK
A0A6G9WNF4_9VIBR	AVF63061.1	glycogen phosphorylase	VGPEWPAKLEQLEGIAK(ac)YATDATFQK
A0A6G9WNF4_9VIBR	AVF63061.1	glycogen phosphorylase	FCNPGLSQLITEK(ac)VGPEWPAK
A0A6G9WNF4_9VIBR	AVF63061.1	glycogen phosphorylase	AHEDMSEQYK(ac)DQAGWAK
A0A6G9WNF4_9VIBR	AVF63061.1	glycogen phosphorylase	KAILNTALVGK(ac)FTSDR
A0A6G9WNF4_9VIBR	AVF63061.1	glycogen phosphorylase	DYVNNIWK(ac)LEAVK
A0A7H8DL45_VIBAL	ALR93377.1	S-adenosylmethionine:tRNA ribosyltransferase-isomerase	MLDEK(ac)SILAHVR
A0A7H8DM51_VIBAL	ANP64117.1	peptidylprolyl isomerase	VEDARDETVLPLEEVK(ac)DQVVAELSR
A0A7H8DM51_VIBAL	ANP64117.1	peptidylprolyl isomerase	DVMDPAFEEAAFALK(ac)NPGDTSGLVK
A0A7H8DM51_VIBAL	ANP64117.1	peptidylprolyl isomerase	VKGEQEAMELGTQVVAALK(ac)EGK
A0A7H8DMP8_VIBAL	ANP64062.1	arginine--tRNA ligase	QSAKPQFGDYQANGVMGVAK(ac)K
A0A7H8DMP8_VIBAL	ANP64062.1	arginine--tRNA ligase	EFAQK(ac)VLDVLDLDGIASK
A0A7H8DMP8_VIBAL	ANP64062.1	arginine--tRNA ligase	NKDGEPMGVIVQK(ac)R
A0A7H8DMP8_VIBAL	ANP64062.1	arginine--tRNA ligase	LQSGDEYCAEMWK(ac)K
A0A7H8DMP8_VIBAL	ANP64062.1	arginine--tRNA ligase	DGEPMGVIVQK(ac)R
A0A7H8DN28_VIBAL	KIP83821.1	histidine ammonia-lyase	IEIAK(ac)QMLR
A0A7H8DQD9_VIBAL	KXZ34412.1	OmpA family protein	VTASVVGYK(ac)GEIK
A0A7H8DQY2_VIBAL	OSP12640.1	cytochrome c nitrite reductase pentaheme subunit	VFLDPSMILK(ac)ANSR
A0A7H8DRY9_VIBAL	KPM94317.1	acetolactate synthase 3 catalytic subunit	NVK(ac)VDLPIVGSAEK
A0A7H8DRY9_VIBAL	KPM94317.1	acetolactate synthase 3 catalytic subunit	TTNNLEK(ac)YCPNAK
A0A7H8DSG6_VIBAL	ANP63781.1	chorismate mutase	GVK(ac)LESCASTADAMQK
A0A7H8DST5_VIBAL	ANP66219.1	amino acid ABC transporter ATP-binding protein	MIK(ac)LENIHK
A0A7H8DTL4_VIBAL	OSP10508.1	fumarate reductase flavoprotein subunit	HSLAFYK(ac)PESAPSIDYSNVTITK
A0A7H8DTL4_VIBAL	OSP10508.1	fumarate reductase flavoprotein subunit	IAK(ac)LMNQEGDENWAEIR
A0A7H8DTL4_VIBAL	OSP10508.1	fumarate reductase flavoprotein subunit	GNTIK(ac)HPLGDVVHLDLR
A0A7H8DTL4_VIBAL	OSP10508.1	fumarate reductase flavoprotein subunit	GWNDAAIDTQVK(ac)AVEER
A0A7H8DTL4_VIBAL	OSP10508.1	fumarate reductase flavoprotein subunit	QEDLMQATIDK(ac)ITELK
A0A7H8DTL4_VIBAL	OSP10508.1	fumarate reductase flavoprotein subunit	LYGEAAEK(ac)AAAEEK
A0A7H8DX73_VIBAL	ALR94394.1	3-oxoacyl-ACP reductase	FGK(ac)LDILVNNAGVHVPGSVIEGSVEDWKK
A0A7H8DX73_VIBAL	ALR94394.1	3-oxoacyl-ACP reductase	LDILVNNAGVHVPGSVIEGSVEDWK(ac)K
A0A7H8DX73_VIBAL	ALR94394.1	3-oxoacyl-ACP reductase	LDILVNNAGVHVPGSVIEGSVEDWKK(ac)
A0A7H8DX73_VIBAL	ALR94394.1	3-oxoacyl-ACP reductase	FALPELLK(ac)TK
A0A7H8DY50_VIBAL	ALR93880.1	thiol-disulfide isomerase	QIAVEK(ac)AFESR
A0A7Y0MTR9_VIBAL	KIP81862.1	acetate kinase	IVHGGEQFTQSALITDEVLK(ac)GIKDAATFAPLHNPAHIIGIEAAK
A0A7Y0MTR9_VIBAL	KIP81862.1	acetate kinase	GIKDAATFAPLHNPAHIIGIEAAK(ac)K
A0A7Y0MY71_VIBAL	ALR94407.1	AMP-dependent synthetase	ISKFILLYK(ac)
A0A7Y0MYR5_VIBAL	KIP67833.1	glycerol-3-phosphate acyltransferase	SPAIELAIADEAK(ac)SK
A0A7Y0MYR5_VIBAL	KIP67833.1	glycerol-3-phosphate acyltransferase	SLLK(ac)LPLSVLVK
A0A7Y0MZC0_VIBAL	ALR92828.1	LysR family transcriptional regulator	ALIEQALMEK(ac)PK
A0A7Y0MZI0_VIBAL	ALR93393.1	nucleoside-diphosphate kinase	IIAAK(ac)MVHLTEDQASGFYAEHEGK
A0A7Y0MZI4_VIBAL	KIP81093.1	acetylornithine aminotransferase	LAEHMK(ac)VGTHGSTYGGNPLACAVAEAVVNEVTKPEVLAGVLER
A0A7Y0MZI4_VIBAL	KIP81093.1	acetylornithine aminotransferase	SLGGGFPIGAMLTTAK(ac)LAEHMK
A0A7Y0MZI4_VIBAL	KIP81093.1	acetylornithine aminotransferase	YAADVHGTEK(ac)SEIIAFK
A0A7Y0MZI4_VIBAL	KIP81093.1	acetylornithine aminotransferase	SEIIAFK(ac)QGFHGR
A0A7Y0MZU5_VIBAL	KIP67296.1	C4-dicarboxylate ABC transporter	IDAGK(ac)IPAAATFR
A0A7Y0QX38_VIBAL	AVF65205.1	cysteine--tRNA ligase	NITDIDDKIIK(ac)R
A0A7Y0QX38_VIBAL	AVF65205.1	cysteine--tRNA ligase	FNEYGK(ac)LSK
A0A7Y0R020_VIBAL	ANP67102.1	amino acid ABC transporter substrate-binding protein	AFFNK(ac)WIEAR
A0A7Y0R114_VIBAL	KIP66059.1	thiamine-phosphate pyrophosphorylase	SALSVEACAK(ac)QPSK
A0A7Y0RS86_VIBAL	AVF75905.1	cyclohexadienyl dehydratase	TQGFFK(ac)QTAK
A0A7Y4AY94_VIBAL	AVF65082.1	ABC transporter substrate-binding protein	KGAGLDFDNLK(ac)DVK
A0A7Y4AY94_VIBAL	AVF65082.1	ABC transporter substrate-binding protein	YAQIPNK(ac)FIAK
A0A7Y4AY94_VIBAL	AVF65082.1	ABC transporter substrate-binding protein	EK(ac)GVYQEIAGK
A0A7Y4B0B4_VIBAL	ANP67512.1	potassium transporter	MAEEMQK(ac)DR
A0A7Y4B0E2_VIBAL	WP_005374790.1	glycosidase	EVATYWIK(ac)ELK
A0A7Y4B2C3_VIBAL	AVF71593.1	cation-binding protein	HK(ac)LNEIK
A0A7Y4B5P6_VIBAL	ARP34453.1	DUF2254 domain-containing protein	LFLSPAIK(ac)LSEK
A0A7Y4EWI8_VIBAL	AVF65265.1	DUF2913 domain-containing protein	WVTK(ac)ALK
A0A7Y4F0I5_VIBAL	ARP13573.1	Antibiotic biosynthesis monooxygenase	VLTIAK(ac)WR
A0A7Y4F0W5_VIBAL	AVF70156.1	hydrolase	TAANK(ac)ALALAK
B1PDM1_VIBAL	ACA29563.1	VasO	VLGDEELTK(ac)ELVR
B2ZCV8_VIBAL	ACD01210.1	Outer membrane protein assembly factor BamA	QVLAGDIEALK(ac)SFYLDR
B2ZCV8_VIBAL	ACD01210.1	Outer membrane protein assembly factor BamA	VALGAALLK(ac)MPVR
B3G3J0_VIBAL	ACE00209.1	TolC	AEK(ac)AAVGR
B6DXM7_VIBAL	ACI42274.1	OmpR	GDEAMPLTSGEFAVLK(ac)ALVMNAR
B6DXM7_VIBAL	ACI42274.1	OmpR	MQENHK(ac)ILVVDDDAR
B6RDD7_VIBAL	ABV68926.1	S-adenosylhomocysteine nucleosidase enzyme	ADDKLMDLAEK(ac)ALAQMENTHAVR
BOLA_VIBAL	KIP74644.1	transcriptional regulator BolA	MIQEIIEK(ac)K
C0LZQ6_VIBAL	ACN89322.1	Uncharacterized protein	VK(ac)IGSFMEAEDVESWLNR
C0LZQ6_VIBAL	ACN89322.1	Uncharacterized protein	AEELIK(ac)TLAEEAMK
C0LZR2_VIBAL	ACN89328.1	putative ClpA/B-type chaperone	YFEK(ac)DAALTR
C0LZR3_VIBAL	KLI73931.1	hemolysin D	SSPDLFK(ac)EATIGK
C0LZR3_VIBAL	KLI73931.1	hemolysin D	LYDLTITK(ac)LQDR
C0LZR3_VIBAL	KLI73931.1	hemolysin D	QGEK(ac)VEEIMK
C1KRN8_VIBAL	ACO40491.1	heat shock protein 70	MPMVQAK(ac)VAEFFGK
C1KRN8_VIBAL	ACO40491.1	heat shock protein 70	AK(ac)LESLVEDLVQR
C1KRN8_VIBAL	ACO40491.1	heat shock protein 70	KGEDK(ac)EAIDAK
D0WSF2_VIBAL	EEZ84987.1	NifR3/Smm1 family protein	DVVDIPVTVK(ac)TR
D0WSF7_VIBAL	EEZ84992.1	alanine racemase	TAQDLGYQPVMTLK(ac)SHLIAVR
D0WSS2_VIBAL	VAGM001756	Universal stress protein	KAVSLAK(ac)PLDAK
D0WSU1_VIBAL	EEZ84919.1	putative ubiquinone biosynthesis protein UbiB	NKHPEK(ac)PLGER
D0WT09_VIBAL	EEZ84761.1	putative dihydroxyacetone kinase	VK(ac)YTDVDTLVDEMFAEVAENTPYQR
D0WT09_VIBAL	EEZ84761.1	putative dihydroxyacetone kinase	ADK(ac)EMLELFDAPVDTAAIKW
D0WT09_VIBAL	EEZ84761.1	putative dihydroxyacetone kinase	RGVAGTVLVEK(ac)LVGAAANK
D0WT09_VIBAL	EEZ84761.1	putative dihydroxyacetone kinase	GVAGTVLVEK(ac)LVGAAANK
D0WT13_VIBAL	EEZ84765.1	pyruvate kinase I	GDLGVEIPAEEVIFAQK(ac)MMIEK
D0WT13_VIBAL	EEZ84765.1	pyruvate kinase I	VMEATGKPLAILLDTK(ac)GPEIR
D0WT13_VIBAL	EEZ84765.1	pyruvate kinase I	LAAPLIVVATEGGK(ac)SAR
D0WT13_VIBAL	EEZ84765.1	pyruvate kinase I	GK(ac)YPVEAVTIMAQIANR
D0WT42_VIBAL	EEZ84794.1	malate dehydrogenase	IQNAGTEVVEAK(ac)AGGGSATLSMGQAACR
D0WT42_VIBAL	EEZ84794.1	malate dehydrogenase	VAVIGAAGGIGQALALLLK(ac)NR
D0WT42_VIBAL	EEZ84794.1	malate dehydrogenase	ADLFNVNAGIVK(ac)SLAEK
D0WT42_VIBAL	EEZ84794.1	malate dehydrogenase	SLAEK(ac)IAVVCPK
D0WT69_VIBAL	EEZ84821.1	Sulfate adenylyltransferase subunit 1	GPSLLELLETVDVDQEK(ac)GAGEFR
D0WT98_VIBAL	KXZ36825.1	30S ribosomal protein S19	QHVPVFVTDEMIGHK(ac)LGEFAPTR
D0WT98_VIBAL	KXZ36825.1	30S ribosomal protein S19	KGPFIDLHLLK(ac)K
D0WTA4_VIBAL	AVF64415.1	50S ribosomal protein L31	CHPFYTGK(ac)QR
D0WTA6_VIBAL	ARP07016.1	HTH-type transcriptional repressor CytR	LLELPEPPTAIFCHCDTMAIGAIQEAK(ac)K
D0WTA6_VIBAL	ARP07016.1	HTH-type transcriptional repressor CytR	LLELPEPPTAIFCHCDTMAIGAIQEAKK(ac)
D0WTA6_VIBAL	ARP07016.1	HTH-type transcriptional repressor CytR	ALMNPEK(ac)VSSSTR
D0WTH2_VIBAL	EEZ84687.1	putative esterase	VFGGWHK(ac)QYTHESNALNCTMR
D0WTS8_VIBAL	EEZ84511.1	Glyco_trans_2-like domain-containing protein	SAVILDK(ac)LAMADER
D0WTW5_VIBAL	VAGM001122	bifunctional proline dehydrogenase/L-glutamate gamma-semialdehyde dehydrogenase	MINLIQGAMNELHVGLPYLHK(ac)TDVGPVIDSNAK
D0WTW5_VIBAL	ANP67881.1	bifunctional proline dehydrogenase/L-glutamate gamma-semialdehyde dehydrogenase	IPDAATADSLIK(ac)DKLSVADWK
D0WTW5_VIBAL	ANP67881.1	bifunctional proline dehydrogenase/L-glutamate gamma-semialdehyde dehydrogenase	IPDAATADSLIKDK(ac)LSVADWK
D0WTW5_VIBAL	VAGM001122	bifunctional proline dehydrogenase/L-glutamate gamma-semialdehyde dehydrogenase	QAQNLQPFELEGFDGVK(ac)R
D0WTW5_VIBAL	VAGM001122	bifunctional proline dehydrogenase/L-glutamate gamma-semialdehyde dehydrogenase	VMTELYDSLMQLLK(ac)R
D0WTW5_VIBAL	VAGM001122	bifunctional proline dehydrogenase/L-glutamate gamma-semialdehyde dehydrogenase	TDVGPVIDSNAK(ac)QK
D0WTW5_VIBAL	VAGM001122	bifunctional proline dehydrogenase/L-glutamate gamma-semialdehyde dehydrogenase	LLAHLEQMSK(ac)TQTK
D0WTW5_VIBAL	ANP67881.1	bifunctional proline dehydrogenase/L-glutamate gamma-semialdehyde dehydrogenase	DKLSVADWK(ac)SHLK
D0WTW5_VIBAL	VAGM001122	bifunctional proline dehydrogenase/L-glutamate gamma-semialdehyde dehydrogenase	QK(ac)LLAHLEQMSK
D0WU08_VIBAL	EEZ84591.1	Ribosomal RNA large subunit methyltransferase M	EAIFNLK(ac)LPMK
D0WU32_VIBAL	ANP66113.1	sugar/pyridoxal phosphate phosphatase YigL	GHALEAVAK(ac)K
D0WU32_VIBAL	ANP66113.1	sugar/pyridoxal phosphate phosphatase YigL	ETLK(ac)ALHEK
D0WU36_VIBAL	ANP66117.1	diguanylate cyclase	LSNIDLDEHLLTLK(ac)LLNFSHINEK
D0WU43_VIBAL	VAGM004628	Bifunctional purine biosynthesis protein PurH	ALSYNNIADTDAALECVKEFNEPACVIVK(ac)HANPCGVALGK
D0WU43_VIBAL	VAGM004628	Bifunctional purine biosynthesis protein PurH	DQGMVSLDDLK(ac)VVSK
D0WU71_VIBAL	EEZ84370.1	inositol monophosphate family protein	DLQGTVLATGFPFK(ac)QK
D0WU85_VIBAL	EEZ84384.1	histidyl-tRNA synthetase	LSDYLGEESK(ac)AHFAGLCELLDAAGIK
D0WU85_VIBAL	EEZ84384.1	histidyl-tRNA synthetase	DLAGGEQETYNQAEVAEK(ac)IAALI
D0WU91_VIBAL	EEZ84390.1	inositol-5-monophosphate dehydrogenase	LAIALAQEGGIGFIHK(ac)NMSIEQQAAEVR
D0WU96_VIBAL	EEZ84395.1	sodium/alanine symporter	GADYWEDK(ac)YR
D0WUB7_VIBAL	EAS76311.1	GrpE	KFALNK(ac)FAEELLPVIDNLER
D0WUF6_VIBAL	EEZ84455.1	recA protein	ALAAALGQIEK(ac)QFGK
D0WUG3_VIBAL	EEZ84291.1	fatty oxidation complex, alpha subunit	KTFSESILPVLADVCADK(ac)LDFDDQTIIQR
D0WUG3_VIBAL	EEZ84291.1	fatty oxidation complex, alpha subunit	DIAQASLDLGMTEASK(ac)LLNKR
D0WUG3_VIBAL	EEZ84291.1	fatty oxidation complex, alpha subunit	TSPLTLSK(ac)LESMMSFTMAK
D0WUG5_VIBAL	EEZ84293.1	zinc-binding alcohol dehydrogenase	LQGVDSVMCPTEK(ac)R
D0WUG5_VIBAL	EEZ84293.1	zinc-binding alcohol dehydrogenase	VEK(ac)NGPLLEK
D0WUJ6_VIBAL	EEZ84324.1	ATP synthase subunit A	GQYAELAAEIDK(ac)SGAYNDEIEAQLKK
D0WUJ6_VIBAL	EEZ84324.1	ATP synthase subunit A	DSVGAVVMGPYADLK(ac)EGMK
D0WUJ6_VIBAL	EEZ84324.1	ATP synthase subunit A	ELAAFAQFSSDLDDATKK(ac)
D0WUJ6_VIBAL	EEZ84324.1	ATP synthase subunit A	ELAAFAQFSSDLDDATK(ac)K
D0WUK0_VIBAL	VAGM004828	Bifunctional protein GlmU	VDLPMSLLPSLVQHPLQVLMSEK(ac)DIAK
D0WUK0_VIBAL	VAGM004828	Bifunctional protein GlmU	ATVDAFLDYFNAIPTGGMLTK(ac)EQK
D0WUK0_VIBAL	VAGM004828	Bifunctional protein GlmU	VEIGQNTLTGEK(ac)VFWEYGHK
D0WUK0_VIBAL	VAGM004828	Bifunctional protein GlmU	LTYSK(ac)FTNAHSER
D0WUK0_VIBAL	VAGM004828	Bifunctional protein GlmU	EK(ac)INEFQK
D0WV10_VIBAL	EEZ84170.1	GTP-dependent nucleic acid-binding protein engD	GGDKDAK(ac)FELTVLEK
D0WV26	ANP63938.1	D-alanyl-D-alanine carboxypeptidase	GNISEDDDVTISK(ac)NAWAK
D0WV93_VIBAL	EEZ84061.1	peptide ABC transporter, periplasmic peptide-binding protein	GQYNCGYYSNPEMDKVVEAANVETDPAK(ac)R
D0WV93_VIBAL	EEZ84061.1	peptide ABC transporter, periplasmic peptide-binding protein	LQSSPDFK(ac)NIFDPYEK
D0WV93_VIBAL	EEZ84061.1	peptide ABC transporter, periplasmic peptide-binding protein	FYTGK(ac)TADGKDK
D0WV93_VIBAL	EEZ84061.1	peptide ABC transporter, periplasmic peptide-binding protein	EQGVK(ac)VEFER
D0WVA0_VIBAL	ANP66246.1	transporter	VTLEK(ac)SHDVYR
D0WVB0_VIBAL	EEZ84026.1	Naphthoate synthase	TVGISEEELYAPVQWK(ac)DCGEK
D0WVB0_VIBAL	EEZ84026.1	Naphthoate synthase	SEDGIAK(ac)ITIARPQVR
D0WVC2_VIBAL	GAD71509.1	Lon protease	LADTIAAHMPLK(ac)LVDK
D0WVC2_VIBAL	GAD71509.1	Lon protease	EK(ac)SISCLETAMETNK
D0WVC2_VIBAL	GAD71509.1	Lon protease	SAINQFEGFIK(ac)LNK
D0WVC2_VIBAL	GAD71509.1	Lon protease	EKTEQELQK(ac)LK
D0WVK6_VIBAL	EEZ83967.1	3-hydroxyacyl-CoA dehydrogenase	KLGVVDACVPDTILLDVAK(ac)QFIDK
D0WVK6_VIBAL	EEZ83967.1	3-hydroxyacyl-CoA dehydrogenase	GNYPATVAILEVIQHGLEK(ac)GFAK
D0WVK6_VIBAL	EEZ83967.1	3-hydroxyacyl-CoA dehydrogenase	VCTDSDK(ac)TR
D0WVK6_VIBAL	EEZ83967.1	3-hydroxyacyl-CoA dehydrogenase	LLK(ac)LDPESK
D0WVT1_VIBAL	EEZ83859.1	putative cytochrome c oxidase, subunit I	ASLFHSMK(ac)AIGR
D0WVT3_VIBAL	EEZ83861.1	transketolase	TPGHPEYGYAPGIETTTGPLGQGITNAVGMALAEK(ac)ALAAQFNK
D0WVT3_VIBAL	EEZ83861.1	transketolase	DSEGKPELILIATGSEVELAVK(ac)AAEQLTSEGKK
D0WVT3_VIBAL	EEZ83861.1	transketolase	EAAWNEKFEAYAAAYPAEAAELK(ac)R
D0WVT3_VIBAL	EEZ83861.1	transketolase	EAAWNEK(ac)FEAYAAAYPAEAAELK
D0WVU4_VIBAL	ANP65779.1	D-3-phosphoglycerate dehydrogenase	LSLGNATQVHTMSELLNK(ac)CDVISLHVPETPETK
D0WVU4_VIBAL	ANP65779.1	D-3-phosphoglycerate dehydrogenase	GSLPEEELIEAVK(ac)DVHFIGIR
D0WVZ3_VIBAL	VAGM001245	Uncharacterized protein	NVVEQVEK(ac)DIAAGKPVDQIKPTVPPVPDAKPGKPVDPVAPPSGGSGGN
D0WVZ3_VIBAL	VAGM001245	Uncharacterized protein	NVVEQVEKDIAAGK(ac)PVDQIKPTVPPVPDAKPGKPVDPVAPPSGGSGGN
D0WVZ3_VIBAL	VAGM001245	Uncharacterized protein	LVATANIVSDIIK(ac)ANPTAAPEAVAVAAK
D0WVZ3_VIBAL	VAGM001245	Uncharacterized protein	ANPTAAPEAVAVAAK(ac)SMAEEVIAK
D0WVZ3_VIBAL	VAGM001245	Uncharacterized protein	HTDK(ac)SVDASNGKPITSDYK
D0WVZ3_VIBAL	VAGM001245	Uncharacterized protein	SMAEEVIAK(ac)YPHYPK
D0WW09_VIBAL	EEZ83808.1	1,4-alpha-glucan branching enzyme	QDPWGFYSEQYPSFASITYDHK(ac)R
D0WW09_VIBAL	EEZ83808.1	1,4-alpha-glucan branching enzyme	AYYGYMYGQPGK(ac)K
D0WW09_VIBAL	EEZ83808.1	1,4-alpha-glucan branching enzyme	AYYGYMYGQPGKK(ac)
D0WW53_VIBAL	VAGM001831	S1 motif domain-containing protein	EQEGEK(ac)FKDYFNHNEPLSK
D0WW53_VIBAL	VAGM001831	S1 motif domain-containing protein	EQEGEKFK(ac)DYFNHNEPLSK
D0WW79_VIBAL	EEZ83700.1	ribonuclease PH	TASISGASVAMADAFQHLVDSGK(ac)LK
D0WW92_VIBAL	GAD70510.1	putative glycosyltransferase	NYQTEK(ac)LDGR
D0WWE6_VIBAL	EEZ83612.1	Glutaredoxin-4 (Grx4)	QQISENSILLYMK(ac)GSPK
D0WWE6_VIBAL	EEZ83612.1	Glutaredoxin-4 (Grx4)	GELQPLIK(ac)EAAAR
D0WWE7_VIBAL	EEZ83613.1	Superoxide dismutase	FTDSAINNFGSSWTWLVK(ac)K
D0WWE7_VIBAL	EEZ83613.1	Superoxide dismutase	FTDSAINNFGSSWTWLVKK(ac)
D0WWH1_VIBAL	EEZ83637.1	Glyceraldehyde-3-phosphate dehydrogenase	NDIEVVGINDLIDVDYMAYMLK(ac)YDSTHGR
D0WWH1_VIBAL	EEZ83637.1	Glyceraldehyde-3-phosphate dehydrogenase	VPTANVSVVDLTVNLVNGASYEDICK(ac)AMK
D0WWH1_VIBAL	EEZ83637.1	Glyceraldehyde-3-phosphate dehydrogenase	FGIESGLMTTVHATTATQK(ac)TVDGPSAK
D0WWH1_VIBAL	EEZ83637.1	Glyceraldehyde-3-phosphate dehydrogenase	VVSWYDNEIGYSNK(ac)VLDLIAHISK
D0WWH1_VIBAL	EEZ83637.1	Glyceraldehyde-3-phosphate dehydrogenase	VLNDK(ac)FGIESGLMTTVHATTATQK
D0WWH1_VIBAL	EEZ83637.1	Glyceraldehyde-3-phosphate dehydrogenase	AGIALTDK(ac)FVK
D0WWJ7_VIBAL	ANP65307.1	bifunctional folylpolyglutamate synthase/dihydrofolate synthase	INGVDVVDAK(ac)HCEAFDYVEK
D0WWJ7_VIBAL	ANP65307.1	bifunctional folylpolyglutamate synthase/dihydrofolate synthase	HCEAFDYVEK(ac)QR
D0WWM8_VIBAL	EEZ83449.1	maltose ABC transporter, periplasmic maltose-binding protein	GLVDK(ac)GVISADMDYSVSESAFNQGK
D0WWM8_VIBAL	EEZ83449.1	maltose ABC transporter, periplasmic maltose-binding protein	EGVKDAMSFVK(ac)GLVDK
D0WWM8_VIBAL	EEZ83449.1	maltose ABC transporter, periplasmic maltose-binding protein	DAMSFVK(ac)GLVDK
D0WWM9_VIBAL	ANP67580.1	maltose transporter	ESIK(ac)AIVK
D0WWP6_VIBAL	EEZ83467.1	conserved hypothetical protein	TELESELQK(ac)YIELAK
D0WWS9_VIBAL	ARP10238.1	Pas factor saposin fold protein	LESSQGINNAVDCAVK(ac)LLETPER
D0WWU7_VIBAL	EEZ83518.1	GGDEF domain-containing protein	LDDSFEPLVK(ac)R
D0WWY6_VIBAL	ANP67462.1	outer membrane protein N, non-specific porin	GEWALNYLDGGEESFK(ac)TR
D0WX50_VIBAL	VAGM004039	Proline--tRNA ligase	NEVSSYK(ac)QLPLNLYQIQTK
D0WX50_VIBAL	VAGM004039	Proline--tRNA ligase	TIAELVEQFELPIEK(ac)TVK
D0WX50_VIBAL	VAGM004039	Proline--tRNA ligase	TIAELVEQFELPIEKTVK(ac)
D0WX50_VIBAL	VAGM004039	Proline--tRNA ligase	AAVAMTDIVEHVK(ac)AQLK
D0WX68_VIBAL	VAGM004019	Bifunctional uridylyltransferase/uridylyl-removing enzyme	VAELNK(ac)MLLK
D0WX69_VIBAL	VAGM001920	Methionine aminopeptidase	LHAILPSISLGK(ac)K
D0WX69_VIBAL	VAGM001920	Methionine aminopeptidase	KYIK(ac)LLNNIPK
D0WX70_VIBAL	GAD71982.1	30S ribosomal protein S2	VHIINLEK(ac)TVPMFNDALAEIAK
D0WX70_VIBAL	GAD71982.1	30S ribosomal protein S2	TVPMFNDALAELAK(ac)VGEK
D0WX70_VIBAL	GAD71982.1	30S ribosomal protein S2	DMLK(ac)AGVHFGHQTR
D0WX70_VIBAL	GAD71982.1	30S ribosomal protein S2	EMEKLEK(ac)SLGGIK
D0WXB8_VIBAL	ALR92397.1	glutamate--cysteine ligase	DIHHFTQTK(ac)MGEEK
D0WXU5_VIBAL	EEZ83188.1	EAL domain-containing protein	IPVKDTEAAK(ac)K
D0WXZ7_VIBAL	EEZ83129.1	cytidylate kinase	GTLCMLLAKK(ac)
D0WY69_VIBAL	EEZ83046.1	isoleucyl-tRNA synthetase	ALAAQEEIVK(ac)AYEEYNTHGVTQR
D0WY69_VIBAL	EEZ83046.1	isoleucyl-tRNA synthetase	IIVAAELAK(ac)DVMDR
D0WY69_VIBAL	EEZ83046.1	isoleucyl-tRNA synthetase	LGIMGEWDK(ac)PYR
D0WY69_VIBAL	EEZ83046.1	isoleucyl-tRNA synthetase	GAVNK(ac)LLEDARK
D0WYC6_VIBAL	EEZ82975.1	aminomethyltransferase	EGGFPGADIILK(ac)QIETK
D0WYK5_VIBAL	EEZ82893.1	thiazole biosynthesis protein ThiG	RVDVNDQQDDILLPLVK(ac)AGVNLLPNTSGAK
D0WYK5_VIBAL	EEZ82893.1	thiazole biosynthesis protein ThiG	EALGTNWLK(ac)LEIHPDPK
D0WYK5_VIBAL	EEZ82893.1	thiazole biosynthesis protein ThiG	AFK(ac)LAVESGR
D0WYQ0_VIBAL	WP_086050950.1	UDP-glucose 4-epimerase GalE	DGLHVYNLGTGNGSSVLDMVK(ac)AFEQASGQAIPYK
D0WYT7_VIBAL	AVF66987.1	phaC PHA synthase	GLNWSAVNYSEGYTMADVGLASISK(ac)K
D0WYW6_VIBAL	AVF69701.1	30S ribosomal protein S15	AAIVAEYAQGEGDTGSPEVQVALLTASINHLQGHFK(ac)AHK
D0WYW6_VIBAL	AVF69701.1	30S ribosomal protein S15	AAIVAEYAQGEGDTGSPEVQVALLTASINHLQGHFKAHK(ac)
D0WYW6_VIBAL	AVF69701.1	30S ribosomal protein S15	KLLDYLK(ac)GK(ac)
D0WYZ1_VIBAL	EEZ82816.1	long-chain-fatty-acid--CoA ligase, putative	WAQERPNEVYLK(ac)QIINR
D0WYZ1_VIBAL	EEZ82816.1	long-chain-fatty-acid--CoA ligase, putative	GK(ac)FVSPVPIEK
D0WYZ5_VIBAL	WP_005386449.1	type II and III secretion system protein family protein	VVTVAHHQSTQLMISGQAK(ac)K
D0WZ31_VIBAL	EEZ82674.1	tyrosyl-tRNA synthetase	EQVFK(ac)ILDPAK
D0WZ31_VIBAL	EEZ82674.1	tyrosyl-tRNA synthetase	IDGEK(ac)IADSK
D0WZ48_VIBAL	EEZ82691.1	beta-N-hexosaminidase	GNPTLDEGAYK(ac)LK
D0WZ57_VIBAL	VAGM004193	Aconitate hydratase B	VTGETNTDDLSPAPDAWSRPDIPVHALAMLK(ac)NER
D0WZ57_VIBAL	VAGM004193	Aconitate hydratase B	LGTGANVYLSSAELAAVGAILGK(ac)IPTK
D0WZ57_VIBAL	VAGM004193	Aconitate hydratase B	SAAGCTVK(ac)LSQESIEEYLNSNIVMLK
D0WZ57_VIBAL	VAGM004193	Aconitate hydratase B	QIEELK(ac)DKGHQLVYVGDVVGTGSSR
D0WZ57_VIBAL	VAGM004193	Aconitate hydratase B	AGNAHAQK(ac)VLQSWADAEWFLSKPK
D0WZ57_VIBAL	VAGM004193	Aconitate hydratase B	DLVHAIPYYAIQQGLLTVEK(ac)AGK
D0WZ57_VIBAL	VAGM004193	Aconitate hydratase B	ALSHTLLMFDAFYDVEEK(ac)AK
D0WZ57_VIBAL	VAGM004193	Aconitate hydratase B	DK(ac)GHQLVYVGDVVGTGSSR
D0WZ57_VIBAL	VAGM004193	Aconitate hydratase B	VADK(ac)STVISTSTR
D0WZA7_VIBAL	EEZ82665.1	conserved hypothetical protein	LEDLTDDVLIYHLK(ac)MR
D0WZA7_VIBAL	EEZ82665.1	conserved hypothetical protein	DQEDDFK(ac)TALLR
D0WZC3_VIBAL	EEZ82643.1	cystathionine beta-lyase	ASTVVFNTVAEK(ac)NQATINR
D0WZD6_VIBAL	EEZ82563.1	putative long-chain-fatty-acid-CoA ligase	EHLPMSATGK(ac)ILK
D0WZP2_VIBAL	EEZ82549.1	UPF0319 protein VMC_26420	LVDDSGNAIAVDQDKLLK(ac)PGMQIGR
D0WZP2_VIBAL	EEZ82549.1	UPF0319 protein VMC_26420	ATAVK(ac)ADSTAEEMLHFWYQK
D0WZP2_VIBAL	EEZ82549.1	UPF0319 protein VMC_26420	DAEEK(ac)IKDLDWK
D0WZP2_VIBAL	EEZ82549.1	UPF0319 protein VMC_26420	VPADMK(ac)QVR
D0WZX8_VIBAL	EEZ82492.1	Uncharacterized protein	LEK(ac)IAQEYEK
D0X018_VIBAL	ALR92773.1	histidine kinase	VK(ac)YHFLAER
D0X087_VIBAL	EEZ82327.1	ribonuclease E	LIEEEALKDNTAQVLAVVPVPIASYLLNEK(ac)R
D0X087_VIBAL	EEZ82327.1	ribonuclease E	RIEEPVLK(ac)GFAAPSQTAPAPAAKPAPEAK
D0X087_VIBAL	EEZ82327.1	ribonuclease E	VKDQEAIEK(ac)NAEETAVK
D0X087_VIBAL	EEZ82327.1	ribonuclease E	KKEQNVEQEEK(ac)PGLFSR
D0X087_VIBAL	EEZ82327.1	ribonuclease E	VEK(ac)PTEAAVEAQQDNK
D0X087_VIBAL	EEZ82327.1	ribonuclease E	LFDLDIESPGHESK(ac)K
D0X087_VIBAL	EEZ82327.1	ribonuclease E	VAEK(ac)GLQLAAEAR
D0X087_VIBAL	EEZ82327.1	ribonuclease E	MLINATQK(ac)EELR
D0X089_VIBAL	AVF66251.1	septum formation inhibitor Maf	LAQEK(ac)AISCQTDK
D0X0B5_VIBAL	EEZ82237.1	carbamoyl-phosphate synthase, small subunit	DDSELPYHVVAYDFGAK(ac)R
D0X0B8_VIBAL	ARP17340.1	preprotein translocase subunit SecA	VEALENPTQEQIDAIK(ac)AEWK
D0X0B8_VIBAL	ARP17340.1	preprotein translocase subunit SecA	QWLEEDDK(ac)LYEEALR
D0X0G5_VIBAL	AVF76317.1	TIGR00153 family protein	TDMLELLTQQDK(ac)LANLAK
D0X0R9_VIBAL	EEZ82153.1	conserved hypothetical protein	QLCTQPDGGYLTDEGIEVAEHADK(ac)ILR
D0X0T5_VIBAL	EEZ82125.1	guanosine 5'-monophosphate oxidoreductase	IEQELK(ac)LGFK
D0X109_VIBAL	EEZ82000.1	conserved hypothetical protein	LTEEFPNFAMK(ac)NIR
D0X110_VIBAL	EEZ82001.1	conserved hypothetical protein	TEPGDENNQDISSLVGK(ac)VDIR
D0X110_VIBAL	EEZ82001.1	conserved hypothetical protein	SPVNDHPFCLFK(ac)ATEDGDILK
D0X110_VIBAL	EEZ82001.1	conserved hypothetical protein	VVK(ac)VRPSILDQIGIAK
D0X110_VIBAL	EEZ82001.1	conserved hypothetical protein	EQFPAETAEK(ac)YLEFLK
D0X110_VIBAL	EEZ82001.1	conserved hypothetical protein	DDK(ac)SAYANAAER
D0X110_VIBAL	EEZ82001.1	conserved hypothetical protein	LHEFGGDITK(ac)FK
D0X142_VIBAL	EEZ82033.1	glucose-1-phosphate adenylyltransferase	VIVDKDADIAPGTQIGVNLQEDK(ac)K
D0X142_VIBAL	EEZ82033.1	glucose-1-phosphate adenylyltransferase	QMLNFHSEK(ac)K
D0X181_VIBAL	EEZ81965.1	adenylosuccinate synthetase	MEDGSVLEVSPMAAEAFEK(ac)ATPIYETMPGWSENTFGAK
D0X181_VIBAL	EEZ81965.1	adenylosuccinate synthetase	GIGPAYEDK(ac)VAR
D0X1E1_VIBAL	EEZ81955.1	Uncharacterized protein	SDLLGSEQDANDLMLK(ac)K
D0X1E2	ANP67193.1	NAD(P) transhydrogenase subunit alpha	LPTQSSQLYATNLVNLLK(ac)LLCK
D0X1F3_VIBAL	EEZ81883.1	tRNA (5-methylaminomethyl-2-thiouridylate)-methyltransferase	TPNPDILCNK(ac)EIK
D0X1R8_VIBAL	VAGM003582	Uncharacterized protein	FQEYQQK(ac)VVK
D0X211_VIBAL	VAGM004827	UDP-N-acetylglucosamine 1-carboxyvinyltransferase	GIFVDK(ac)QTEQELIK
D0X2A2_VIBAL	EEZ81628.1	OpuAC domain-containing protein	EPQAFAYLQK(ac)R
D0X2B8_VIBAL	EEZ81644.1	putative enoyl-CoA hydratase/isomerase	VGLLPCAGGTQNLTALVGEGWAK(ac)R
D0X2E9_VIBAL	EEZ81564.1	conserved hypothetical protein	VAQK(ac)IGSR
D0X2F7_VIBAL	KZC47609.1	50S ribosomal protein L25	EVK(ac)VKPQDVQR
D0X2N9_VIBAL	ARP18080.1	Uncharacterized protein	LWDAALK(ac)SMSSR
D0X2P1_VIBAL	EEZ81460.1	malate oxidoreductase	SFESDMDK(ac)HIYLR
D0X2U9_VIBAL	EEZ81406.1	Di- and tripeptidase	IDSESK(ac)NEKQIAETLAEQLGELGFTVR
D0X2U9_VIBAL	EEZ81406.1	Di- and tripeptidase	IDSESKNEK(ac)QIAETLAEQLGELGFTVR
D0X347_VIBAL	EEZ81342.1	conserved hypothetical protein	HVIVEK(ac)PFVTR
D0X3A9_VIBAL	EEZ81242.1	acetyl-CoA acetyltransferase	QAALFAGVPESVPAYGVNMVCGSGMK(ac)TVMDAVSHIR
D0X3A9_VIBAL	EEZ81242.1	acetyl-CoA acetyltransferase	AVAAIEAGK(ac)FQDEIVPVEVK
D0X3B0_VIBAL	EEZ81243.1	acetoacetyl-CoA reductase	SGVTVNVIAPGYTGTPMVEQMKPEVLESITNQIPMK(ac)R
D0X3B0_VIBAL	EEZ81243.1	acetoacetyl-CoA reductase	VALITGSK(ac)GGIGSAISSQLVNDGYR
D0X3F7_VIBAL	EEZ81184.1	putative methyltransferase	DIVALDASEAMIEELDK(ac)K
D0X3I4_VIBAL	EEZ81164.1	ATP-dependent helicase HrpA	GFATECGWK(ac)R
D0X3Y5_VIBAL	EEZ81034.1	conserved hypothetical protein	MQLSK(ac)LTQEIFDHLYR
D0X3Y5_VIBAL	EEZ81034.1	conserved hypothetical protein	LMAVQK(ac)GEYIIAK
D0X434_VIBAL	ALR90868.1	uridine phosphorylase	VQK(ac)IAEQMENPVFLASHR
K7TBX5_VIBAL	AFW16974.1	outer membrane protein	DGELLGQDEVEK(ac)LR
K7TBX5_VIBAL	AFW16974.1	outer membrane protein	IDIAK(ac)LDSEYK
N0BGV7_VIBAL	AGK62253.1	dihydrolipoamide dehydrogenase	EVPEK(ac)LLIMGGGIIGLEMGTVYHSLGSK
N0BGV7_VIBAL	AGK62253.1	dihydrolipoamide dehydrogenase	VIEEAK(ac)AMADHGVVFGEPQTDISK
N0BGV7_VIBAL	AGK62253.1	dihydrolipoamide dehydrogenase	YSTLGGVCLNVGCIPSK(ac)ALLHVSK
N0BGV7_VIBAL	AGK62253.1	dihydrolipoamide dehydrogenase	EAK(ac)EEGIKYEVATFPWAASGR
N0BGV7_VIBAL	AGK62253.1	dihydrolipoamide dehydrogenase	AIASDCADGMTK(ac)LIFDKETHR
N0BGV7_VIBAL	AGK62253.1	dihydrolipoamide dehydrogenase	AMADHGVVFGEPQTDISK(ac)IR
N0BGV7_VIBAL	AGK62253.1	dihydrolipoamide dehydrogenase	EEGIK(ac)YEVATFPWAASGR
N0BGV7_VIBAL	AGK62253.1	dihydrolipoamide dehydrogenase	VVNQLTGGLSGMAK(ac)MR
N0BGV7_VIBAL	AGK62253.1	dihydrolipoamide dehydrogenase	EK(ac)VVNQLTGGLSGMAK
N0BGV7_VIBAL	AGK62253.1	dihydrolipoamide dehydrogenase	EDGIYVSMEGK(ac)K
NQRC_VIBAL	CAA85478.1	Na(+)-translocating NADH-quinone reductase subunit C	RANTAVVYLVK(ac)DQDEVQK
NQRC_VIBAL	CAA85478.1	Na(+)-translocating NADH-quinone reductase subunit C	DQDEVQK(ac)VILPMHGK
NQRC_VIBAL	CAA85478.1	Na(+)-translocating NADH-quinone reductase subunit C	KLYNEDHQPAIK(ac)VVK
O24776_VIBAL	KIP81280.1	ribosome hibernation promoting factor HPF	MQINIQGHHVDLTDSMQDYVNSK(ac)FQK
Q2PED8_VIBAL	BAE72831.1	chemotaxis protein CheY	EQIIEAAQAGVNGYIVKPFTAATLK(ac)EK
Q932Z1_VIBAL	ABB79787.1	Hsp60	GIDK(ac)AVAAAVEQLK
Q9KWT0_VIBAL	ARP46808.1	putative D,D-dipeptide transport ATP-binding protein DdpD	SLVAK(ac)AIVGVSK
Q9KWT0_VIBAL	ARP46808.1	putative D,D-dipeptide transport ATP-binding protein DdpD	QAIALLHK(ac)VGIK
SECF_VIBAL	E9RGS4.1	RecName: Full=Protein translocase subunit SecF	MFQILK(ac)AEK
